# Supplementary material for: Using citation networks to evaluate the impact of text length on keyword extraction
Source: PLoS One. 2023 Nov 27;18(11):e0294500. doi: 10.1371/journal.pone.0294500 (PMC10681196; doi:10.1371/journal.pone.0294500)
Supplement: S1 Data — (ZIP) [file pone.0294500.s002.zip]

Archive with 2 entries (2 files):
- papers_dataset.csv
- __MACOSX/._papers_dataset.csv
