# Supplementary material for: Using citation networks to evaluate the impact of text length on keyword extraction
Source: PLoS One. 2023 Nov 27;18(11):e0294500. doi: 10.1371/journal.pone.0294500 (PMC10681196; doi:10.1371/journal.pone.0294500)
Supplement: S1 Data — (ZIP) [file pone.0294500.s002.zip › papers_dataset.csv]

wos_id	title	abstract	year	content
000188602400012	Network biology: Understanding the cell's functional organization	A key aim of postgenomic biomedical research is to systematically catalogue all molecules and their interactions within a living cell. There is a clear need to understand how these molecules and the interactions between them determine the function this enormously complex machinery, both in isolation and when surrounded by other cells. Rapid advances in network biology indicate that cellular netwo…	2004.0
000088383800038	Error and attack tolerance of complex networks	Many complex systems display a surprising degree of tolerance against errors. For example, relatively simple organisms grow, persist and reproduce despite drastic pharmaceutical or environmental interventions, an error tolerance attributed to the robustness of the underlying metabolic network(1). Complex communication networks(2) display a surprising degree of robustness: although key components …	2000.0	increas avail topolog data larg network aid computer data acquisit lead major advanc understand gener aspect network structur develop exist empir theoret result indic complex network divid major class base connect distribut give probabl node network connect node class network character peak averag decay exponenti larg investig exampl exponenti network random graph model erdo renyi small world mod…
000174548700003	Statistical mechanics of complex networks	Complex networks describe a wide range of systems in nature and society. Frequently cited examples include the cell, a network of chemicals linked by chemical reactions, and the Internet, a network of routers and computers connected by physical links. While traditionally these systems have been modeled as random graphs, it is increasingly recognized that the topology and evolution of real network…	2002.0	reka albert albert laszlo barabasi school mathemat vincent hall univers minnesota minneapoli minnesota depart physic nieuwland scienc hall univers notr dame notr dame indiana introduct complex weblik structur wide varieti system high technolog intellectu import exampl cell best describ complex network chemic connect chemic reaction internet complex network router comput link physic wireless link …
000185536700037	Biological networks: The tinkerer as an engineer	This viewpoint comments on recent advances in understanding the design principles of biological networks. It highlights the surprising discovery of 'good-engineering' principles in biochemical circuitry that evolved by random tinkering.	2003.0
A1997XG41600054	Robustness in simple biochemical networks	Cells use complex networks of interacting molecular components to transfer and process information, These ''computational devices of living cells''(1) are responsible for many important cellular processes, including cell-cycle regulation and signal transduction. Here we address the issue of the sensitivity of the networks to variations in their biochemical parameters, We propose a mechanism for r…	1997.0
000186068300060	Optimal paths in disordered complex networks	We study the optimal distance in networks, l(opt), defined as the length of the path minimizing the total weight, in the presence of disorder. Disorder is introduced by assigning random weights to the links or nodes. For strong disorder, where the maximal weight along the path dominates the sum, we find that l(opt)similar toN(1/3) in both Erdos-Renyi (ER) and Watts-Strogatz (WS) networks. For sca…	2003.0
000185573700057	Preferential attachment in the protein network evolution	The Saccharomyces cerevisiae protein-protein interaction map, as well as many natural and man-made networks, shares the scale-free topology. The preferential attachment model was suggested as a generic network evolution model that yields this universal topology. However, it is not clear that the model assumptions hold for the protein interaction network. Using a cross-genome comparison, we show t…	2003.0	eisenberg erez levanon compugen pincha rosen street aviv israel analysi network attract great recent year network includ world wide scientif movi actor collabor linguist network shown scale free differ node have wide differ connect network biolog origin metabol interact protein protein interact network share properti emerg scale free topolog divers exampl call univers explan base gener principl a…
000185194400037	Subgraphs in random networks	Understanding the subgraph distribution in random networks is important for modeling complex systems. In classic Erdos networks, which exhibit a Poissonian degree distribution, the number of appearances of a subgraph G with n nodes and g edges scales with network size as <G>similar toN(n-g). However, many natural networks have a non-Poissonian degree distribution. Here we present approximate equa…	2003.0	itzkovitz milo kashtan alon depart physic complex system weizmann institut scienc rehovot israel depart molecular cell biolog weizmann institut scienc rehovot israel depart scienc appli mathemat weizmann institut scienc rehovot israel introduct natur system describ network interact compon random network studi model complex system classic model random network erdo model possibl edg network exist p…
000089772800053	The large-scale organization of metabolic networks	In a cell or microorganism, the processes that generate mass, energy, information transfer and cell-fate specification are seamlessly integrated through a complex network of cellular constituents and reactions(1). However, despite the key role of these networks in sustaining cellular functions, their large-scale structure is essentially unknown. Here we present a systematic comparative mathematic…	2000.0
000178791200058	Network motifs: Simple building blocks of complex networks	Complex networks are studied across many fields of science. To uncover their structural design principles, we defined network motifs, patterns of interconnections occurring in complex networks at numbers that are significantly higher than those in randomized networks. We found such motifs in networks from biochemistry, neurobiology, ecology, and engineering. The motifs shared by ecological food w…	2002.0
000178938500056	Assortative mixing in networks	A network is said to show assortative mixing if the nodes in the network that have many connections tend to be connected to other nodes with many connections. Here we measure mixing patterns in a variety of networks and find that social networks are mostly assortatively mixed, but that technological and biological networks tend to be disassortative. We propose a model of an assortatively mixed ne…	2002.0	newman depart physic univers michigan arbor santa institut hyde park road santa system form network set vertic join edg includ social network network biolog network varieti model network propos studi physic literatur success reproduc featur network real world particularli studi model cumul advantag preferenti attach model probabl given sourc vertex form connect target vertex usual increas functio…
000182894200006	Evolving protein interaction networks through gene duplication	The topology of the proteome map revealed by recent large-scale hybridization methods has shown that the distribution of protein-protein interactions is highly heterogeneous, with many proteins having few edges while a few of them are heavily connected. This particular topology is shared by other cellular networks, such as metabolic pathways, and it has been suggested to be responsible for the hi…	2003.0
000172866200061	Dynamical and correlation properties of the Internet	The description of the Internet topology is an important open problem, recently tackled with the introduction of scale-free networks. We focus on the topological and dynamical properties of real Internet maps in a three-year time interval. We study higher order correlation functions as well as the dynamics of several quantities. We find that the Internet is characterized by nontrivial correlation…	2001.0	romualdo pastor satorra departa fisica enginyeria nuclear universitat politecnica catalunya campu nord barcelona spain alexei vazquez intern school advanc studi sissa isa beirut triest itali alessandro vespignani abdu salam intern centr theoret physic ictp triest itali complex network play import role understand natur system network node link repres individu interact respect despit simpl definit …
000181520300024	Hierarchical organization in complex networks	Many real networks in nature and society share two generic properties: they are scale-free and they display a high degree of clustering. We show that these two features are the consequence of a hierarchical organization, implying that small groups of nodes organize in a hierarchical manner into increasingly large groups, while maintaining a scale-free topology. In hierarchical networks, the degre…	2003.0	erzsebet ravasz depart physic nieuwland scienc hall univers notr dame notr dame albert laszlo barabasi depart physic nieuwland scienc hall univers notr dame notr dame year array discoveri redefin understand complex network review avail detail map captur topolog divers system cell world wide sexual network offer scientist time chanc address quantit term gener featur real network result learn netwo…
000167320500061	Exploring complex networks	The study of networks pervades all of science, from neurobiology to statistical physics. The most basic issues are structural: how does one characterize the wiring diagram of a food web or the Internet or the metabolic network of the bacterium Escherichia coli? Are there any unifying principles underlying their topology? From the perspective of nonlinear dynamics, we would also like to understand…	2001.0
000179517800003	The dynamics of cell cycle regulation	Major events of the cell cycle-DNA synthesis, mitosis and cell division-are regulated by a complex network of protein interactions that control the activities of cyclin-dependent kinases. The network can be modeled by a set of nonlinear differential equations and its behavior predicted by numerical simulation. Computer simulations are necessary for detailed quantitative comparisons between theory…	2002.0
000181488500002	How the global structure of protein interaction networks evolves	Two processes can influence the evolution of protein interaction networks: addition and elimination of interactions between proteins, and gene duplications increasing the number of proteins and interactions. The rates of these processes can be estimated from available Saccharomyces cerevisiae genome data and are sufficiently high to affect network structure on short time-scales. For instance, mor…	2003.0
000183800600002	The structure and function of complex networks	Inspired by empirical studies of networked systems such as the Internet, social networks, and biological networks, researchers have in recent years developed a variety of techniques and models to help us understand or predict the behavior of these systems. Here we review developments in this field, including such concepts as the small-world effect, degree distributions, clustering, network correl…	2003.0	myhead newman depart physic univers michigan arbor santa institut hyde park road santa introduct network item vertic node connect call edg system take form network call graph mathemat literatur abound world exampl includ internet world wide social network acquaint connect individu organiz network network busi relat compani neural network metabol network food web distribut network blood vessel pos…
000176482800020	Ferromagnetic phase transition in Barabasi-Albert networks	Ising spins put onto a Barabasi-Albert scale-free network show an effective phase transition from ferromagnetism to paramagnetism upon heating, with an effective critical temperature increasing as the logarithm of the system size. Starting with all spins up and upon equilibration pinning the few most-connected spins down nucleates the phase with most of the spins down. (C) 2002 Elsevier Science B…	2002.0	agata aleksiejuk janusz holyst dietrich stauffer institut theoret physic cologn univers koln euroland perman faculti physic warsaw univers technolog koszykowa warsaw poland abstract keyword mont carlo simul connect curi temperatur nucleat mean field approxim sociophys network complic connect period lattic investig recent exampl barabasi albert network grown probabl site connect exist site proport…
000181090800055	Number of loops of size h in growing scale-free networks	The hierarchical structure of scale-free networks has been investigated focusing on the scaling of the number N-h(t) of loops of size h as a function of the system size. In particular, we have found the analytic expression for the scaling of N-h(t) in the Barabasi-Albert (BA) scale-free network. We have performed numerical simulations on the scaling law for N-h(t) in the BA network and in other g…	2003.0	ginestra bianconi andrea capocci institut physiqu theoriqu universit fribourg perol switzerland pac number natur social system rang protein protein interact world wide repres scale free network node connect link special statist properti system character larg fluctuat individu degre number link point leav node network statist distribut degre power accordingli individu degre distribut display infin…
000169239500057	Bose-Einstein condensation in complex networks	The evolution of many complex systems, including the World Wide Web, business, and citation networks, is encoded in the dynamic web describing the interactions between the system's constituents. Despite their irreversible and nonequilibrium nature these networks follow Bose statistics and can undergo Bose-Einstein condensation. Addressing the dynamical properties of these nonequilibrium systems w…	2001.0	ginestra bianconi albert laszlo barabasi depart physic univers notr dame notr dame institut advanc studi collegium budapest szentharomsag utca budapest hungari competit link common featur complex system world wide site compet url enhanc visibl busi world compani compet link consum scientif commun scientist public compet citat measur impact field common featur system node self organ complex networ…
000179176300144	Epidemic spreading in correlated complex networks	We study a dynamical model of epidemic spreading on complex networks in which there are explicit correlations among the node's connectivities. For the case of Markovian complex networks, showing only correlations between pairs of nodes, we find an epidemic threshold inversely proportional to the largest eigenvalue of the connectivity matrix that gives the average number of links, which from a nod…	2002.0	marian boguna departa fisica fonament universitat barcelona diagon barcelona spain romualdo pastor satorra departa fisica enginyeria nuclear universitat politecnica catalunya campu nord barcelona spain statist physic wit recent year renew graph theori discoveri natur artifici system describ term complex network node repres typic unit link repres interact pair unit term complex network coin refer …
000185214000007	Epidemic spreading in complex networks with degree correlations	We review the behavior of epidemic spreading on complex networks in which there are explicit correlations among the degrees of connected vertices.	2003.0
000179678900061	Scale-free networks from varying vertex intrinsic fitness	A new mechanism leading to scale-free networks is proposed in this Letter. It is shown that, in many cases of interest, the connectivity power-law behavior is neither related to dynamical properties nor to preferential attachment. Assigning a quenched fitness value x(i) to every vertex, and drawing links among vertices with a probability depending on the fitnesses of the two involved sites, gives…	2002.0
000172101600011	The small world of human language	Words in human language interact in sentences in non-random ways, and allow humans to construct an astronomic variety of sentences from a limited number of discrete units. This construction process is extremely fast and robust. The co-occurrence of words in sentences reflects language organization in a subtle manner that can be described in terms of a graph of word interactions. Here, we show tha…	2001.0
000174542000076	Emergence of a small world from local interactions: Modeling acquaintance networks	How do we make acquaintances? A simple observation from everyday experience is that often one of our acquaintances introduces us to one of his or her acquaintances. Such a simple triangle interaction may be viewed as the basis of the evolution of many social networks. Here, it is demonstrated that this assumption is sufficient to reproduce major nontrivial features of social networks: short path …	2002.0	twocolumnfals jorn davidsen holger ebel stefan bornholdt institut theoretisch physik universitat kiel leibnizstr kiel germani remark featur complex system occurr larg stabl network structur exampl network protein gene level ecolog web commun network social network simpl model base disord network success describ basic properti system address topolog properti random network regular lattic provid ad…
000175865100001	Evolution of networks	We review the recent rapid progress in the statistical physics of evolving networks. Interest has focused mainly on the structural properties of complex networks in communications, biology, social sciences and economics. A number of giant artificial networks of this kind have recently been created, which opens a wide field for the study of their topology, evolution, and the complex processes whic…	2002.0	dorogovtsev mend departamento fisica centro fisica porto faculdad ciencia universidad porto campo alegr porto portug ioff physico technic institut petersburg russia submit advanc physic march content introduct histor background structur characterist evolv network degre shortest path cluster coeffici size giant compon vertex characterist notion equilibrium equilibrium network evolv network natur n…
000177200600017	Ising model on networks with an arbitrary distribution of connections	We find the exact critical temperature T(c) of the nearest-neighbor ferromagnetic Ising model on an 'equilibrium' random graph with an arbitrary degree distribution P(k). We observe an anomalous behavior of the magnetization, magnetic susceptibility and specific heat, when P(k) is fat tailed, or, loosely speaking, when the fourth moment of the distribution diverges in infinite networks. When the …	2002.0
000173473400016	Language as an evolving word web	Human language may be described as a complex network of linked words. In such a treatment, each distinct word in language is a vertex of this web, and interacting words in sentences are connected by edges. The empirical distribution of the number of connections of words in this network is of a peculiar form that includes two pronounced power-law regions. Here we propose a theory of the evolution …	2001.0	dorogovtsev mend languag evolv major challeng linguist evolutionari biolog intrigu problem scienc recent explos network includ world wide internet biolog network social ecolog web network collabor immedi consequ treatment human languag complex network distinct word word arrang follow vertic distinct word languag undirect edg connect interact word easi defin notion word interact uniqu differ reaso…
000176644900015	Network structure and biodiversity loss in food webs: robustness increases with connectance	Food-web structure mediates dramatic effects of biodiversity loss including secondary and `cascading' extinctions. We studied these effects by simulating primary species loss in 16 food webs from terrestrial and aquatic ecosystems and measuring robustness in terms of the secondary extinctions that followed. As observed in other networks, food webs are more robust to random removal of species than…	2002.0
000178391700076	Food-web structure and network theory: The role of connectance and size	Networks from a wide range of physical, biological, and social systems have been recently described as 'small-world' and 'scale-free.' However, studies disagree whether ecological networks called food webs possess the characteristic path lengths, clustering coefficients, and degree distributions required for membership in these classes of networks. Our analysis suggests that the disagreements are…	2002.0
000178624100003	Scale-free topology of e-mail networks	We study the topology of e-mail networks with e-mail addresses as nodes and e-mails as links using data from server log files. The resulting network exhibits a scale-free link distribution and pronounced small-world behavior, as observed in other social networks. These observations imply that the spreading of e-mail viruses is greatly facilitated in real e-mail networks compared to random archite…	2002.0	holger ebel ebel theo physik kiel lutz ingo mielsch stefan bornholdt institut theoretisch physik universitat kiel leibnizstra kiel germani complex network world wide social network engin architectur instead self organ action larg number individu local interact trivial global phenomena emerg exampl small world properti scale free distribut degre global properti consider implic behavior network err…
000177582600061	Epidemic threshold in structured scale-free networks	We analyze the spreading of viruses in scale-free networks with high clustering and degree correlations, as found in the Internet graph. For the susceptible-infected-susceptible model of epidemics the prevalence undergoes a phase transition at a finite threshold of the transmission probability. Comparing with the absence of a finite threshold in networks with purely random wiring, our result sugg…	2002.0	twocolumnfals victor eguiluz konstantin klemm instituto mediterraneo estudio avanzado imedea csic palma mallorca spain departamento fisica universidad isla balear palma mallorca spain center chao turbul studi niel bohr institut blegdamsvej copenhagen denmark descript properti real network manifest despit differ natur share common featur typic scale free distribut degre high cluster short averag p…
000170493100104	Spectra of 'real-world' graphs: Beyond the semicircle law	Many natural and social systems develop complex networks that are usually modeled as random graphs. The eigenvalue spectrum of these graphs provides information about their structural properties. While the semicircle law is known to describe the spectral densities of uncorrelated random graphs, much less is known about the spectra of real-world graphs, describing such complex systems as the Inter…	2001.0
000178391700019	Classification of scale-free networks	While the emergence of a power-law degree distribution in complex networks is intriguing, the degree exponent is not universal. Here we show that the betweenness centrality displays a power-law distribution with an exponent eta, which is robust, and use it to classify the scale-free networks. We have observed two universality classes with eta approximate to 2.2(1) and 2.0, respectively. Real-worl…	2002.0	jeong kahng school physic center theoret physic seoul nation univers seoul korea depart physic korea advanc institut scienc technolog daejon korea emerg power degre distribut complex network interest self organ phenomenon complex system degre mean number edg incid given vertex network call scale free real world network includ author collabor network social system protein interact network metabol …
000181520300035	Critical phenomena in networks	We develop a phenomenological theory of critical phenomena in networks with an arbitrary distribution of connections P(k). The theory shows that the critical behavior depends in a crucial way on the form of P(k) and differs strongly from the standard mean-field behavior. The critical behavior observed in various networks is analyzed and found to be in agreement with theory.	2003.0
000178624100028	Edge overload breakdown in evolving networks	We investigate growing networks based on Barabasi and Albert's algorithm for generating scale-free networks, but with edges sensitive to overload breakdown. The load is defined through edge betweenness centrality. We focus on the situation where the average number of connections per vertex is, like the number of vertices, linearly increasing in time. After an initial stage of growth, the network …	2002.0	petter holm holm depart theoret physic umeaa univers umeaa sweden introduct larg spars network underli structur transport commun system like network power grid natur like neural network biochem network network display random self induc structur influenc flow transport robust congest breakdown network conspicu structur real world commun network highli skew distribut degre number neighbor vertex av…
000176552500025	Attack vulnerability of complex networks	We study the response of complex networks subject to attacks on vertices and edges. Several existing complex network models as well as real-world networks of scientific collaborations and Internet traffic are numerically investigated, and the network performance is quantitatively measured by the average inverse geodesic length and the size of the largest connected subgraph. For each case of attac…	2002.0
000180859600020	Measuring preferential attachment in evolving networks	A key ingredient of man current models proposed to capture the topological evolution of complex networks is the hypothesis that highly connected nodes increase their connectivity faster than their less connected peers, a phenomenon called preferential attachment. Measurements on four networks, namely the science citation network, Internet, actor collaboration and science coauthorship network indi…	2003.0
000174038300119	Path finding strategies in scale-free networks	We numerically investigate the scale-free network model of Barabasi and Albert [A. L. Barabasi and R. Albert, Science 286, 509 (1999)] through the use of various path finding strategies. In real networks, global network information is not accessible to each vertex, and the actual path connecting two vertices can sometimes be much longer than the shortest one, A generalized diameter depending on t…	2002.0	beom depart theoret physic umeaa univers umeaa sweden chang yoon seung depart physic chungbuk nation univers cheongju chungbuk korea hawoong jeong depart physic univers notr dame notr dame indiana work system abund disciplin scienc social network compos individu interact social connect world wide vertic document edg hyperlink document genet network gene protein connect chemic interact econom netw…
000176272500004	A statistical physics perspective on Web growth	Approaches from statistical physics are applied to investigate the structure of network models whose growth rules mimic aspects of the evolution of the World Wide Web. We first determine the degree distribution of a growing network in which nodes are introduced one at a time and attach to an earlier node of degree k with rate A(k) similar to k(gamma). Very different behaviors arise for gamma < 1,…	2002.0	plain section krapivski redner center biodynam center polym studi depart physic boston univers boston introduct recent appear internet world wide understand properti grow network popular base construct rule activ fruit research area model newli introduc node preferenti attach exist node network popular lead graph structur differ known random graph link creat random node regard popular discoveri c…
000177679600010	Ferromagnetic ordering in graphs with arbitrary degree distribution	We present a detailed study of the phase diagram of the Ising model in random graphs with arbitrary degree distribution. By using the replica method we compute exactly the value of the critical temperature and the associated critical exponents as a function of the moments of the degree distribution. Two regimes of the degree distribution are of particular interest. In the case of a divergent seco…	2002.0	michel leon alexei vazquez alessandro vespignani riccardo zecchina intern school advanc studi infm beirut triest itali abdu salam intern centr theoret physic triest itali introduct increas evid physic biolog social network exhibit high degre wire entangl investig graph model complex topolog properti particular possibl special node cluster hub poss larger probabl develop connect point node recent …
000172726400017	Infection dynamics on scale-free networks	We discuss properties of infection processes on scale-free networks, relating them to the node-connectivity distribution that characterizes the network. Considering the epidemiologically important case of a disease that confers permanent immunity upon recovery, we derive analytic expressions for the final size of an epidemic in an infinite closed population and for the dependence of infection pro…	2001.0
000174280100005	Small world patterns in food webs	The analysis of some species-rich, well-defined food webs shows that they display the so-called small world behavior shared by a number of disparate complex systems. The three systems analysed (Ythan estuary web, Silwood web and the Little Rock lake web) have different levels of taxonomic resolution, but all of them involve high clustering and short path lengths (near two degrees of separation) b…	2002.0
000175859600017	Epidemic outbreaks in complex heterogeneous networks	We present a detailed analytical and numerical study for the spreading of infections with acquired immunity in complex population networks. We show that the large connectivity fluctuations usually found in these networks strengthen considerably the incidence of epidemic outbreaks. Scale-free networks, which are characterized by diverging connectivity fluctuations in the limit of a very large numb…	2002.0	yamir moreno romualdo pastor satorra alessandro vespignani abdu salam intern centr theoret physic triest itali fisica enginyeria nuclear universitat politecnica catalunya campu nord modul barcelona spain introduct epidemiolog heterogen network larg benefit need understand spread human sexual diseas complex sexual partnership epidem model consid popul group character class have differ sexual activ…
000175857200024	Instability of scale-free networks under node-breaking avalanches	The instability introduced in a large scale-free network by the triggering of node-breaking avalanches is analyzed using the fiber-bundle model as conceptual framework. We found, by measuring the size of the giant component, the avalanche size distribution and other quantities, the existence of an abrupt transition. This test of strength for complex networks like Internet is more stringent than o…	2002.0	moreno gomez pacheco abdu salam intern centr theoret physic condens matter group triest itali facultad ciencia universidad zaragoza zaragoza spain recent month wit great effort devot unravel properti complex network properti includ rule follow process format result connect distribut network robust unfavor circumst like presenc act damag agent gener mainli fact subject complex network consider imp…
000180427100002	Cascade-based attacks on complex networks	We live in a modern world supported by large, complex networks. Examples range from financial markets to communication and transportation systems. In many realistic situations the flow of physical quantities in the network, as characterized by the loads on nodes, is important. We show that for such networks where loads can redistribute among the nodes, intentional attacks can lead to a cascade of…	2002.0
000176762900002	Topology of the conceptual network of language	We define two words in a language to be connected if they express similar concepts. The network of connections among the many thousands of words that make up a language is important not only for the study of the structure and evolution of languages, but also for cognitive science. We study this issue quantitatively, by mapping out the conceptual network of the English language, with the connectio…	2002.0	phi adilson motter depart mathemat center system scienc engin research arizona state univers temp arizona alessandro moura depart mathemat center system scienc engin research arizona state univers temp arizona instituto fisica universidad paulo caixa postal paulo brazil ying cheng depart mathemat center system scienc engin research arizona state univers temp arizona depart electr engin physic ari…
000177824600008	The structure and function of networks	Many systems take the form of networks, including the Internet, distribution and transport networks, neural networks, food webs, and social networks. The characterization and modeling of these systems has proved amenable to treatment using techniques drawn from statistical and computational physics, and has as a result attracted considerable attention in the physics literature in recent years. In…	2002.0
000181520300038	Mixing patterns in networks	We study assortative mixing in networks, the tendency for vertices in networks to be connected to other vertices that are like (or unlike) them in some way. We consider mixing according to discrete characteristics such as language or race in social networks and scalar characteristics such as age. As a special example of the latter we consider mixing according to vertex degree, i.e., according to …	2003.0	newman depart physic univers michigan arbor santa institut hyde park road santa introduct techniqu statist physic develop studi properti system interact particl atom molecul applic wider recent work fruit appli techniqu economi ecosystem social interact internet system current compon part system analog atom molecul thing trader market comput internet usual connect regular lattic atom crystal patt…
000174548900027	Immunization of complex networks	Complex networks such as the sexual partnership web or the Internet often show a high degree of redundancy and heterogeneity in their connectivity properties. This peculiar connectivity provides an ideal environment for the spreading of infective agents. Here we show that the random uniform immunization of individuals does not lead to the eradication of infections in all complex networks. Namely,…	2002.0	romualdo pastor satorra departa fisica enginyeria nuclear universitat politecnica catalunya campu nord modul barcelona spain alessandro vespignani abdu salam intern centr theoret physic ictp triest itali introduct relev spatial kind heterogen design immun strategi wide address epidem model infecti diseas particular point popul inhomogen substanti enhanc spread diseas make harder erad call specif …
000169285300028	Epidemic dynamics and endemic states in complex networks	We study by analytical methods and large scale simulations a dynamical model for the spreading of epidemics in complex networks. in networks with exponentially bounded connectivity we recover the usual epidemic behavior with a threshold defining a critical point below that the infection prevalence is null. On the contrary, on a wide range of scale-free networks we observe the absence of an epidem…	2001.0	romualdo pastor satorra alessandro vespignani dept fisica enginyeria nuclear universitat politecnica catalunya campu nord modul barcelona spain abdu salam intern centr theoret physic ictp triest itali introduct social biolog commun system properli describ complex network node repres individu organ link mimic interact recent author recogn import local cluster complex network impli special node net…
000177200600004	Percolation in directed scale-free networks	Many complex networks in nature have directed links, a property that affects the network's navigability and large-scale topology. Here we study the percolation properties of such directed scale-free networks with correlated in and out degree distributions. We derive a phase diagram that indicates the existence of three regimes, determined by the values of the degree exponents. In the first regime…	2002.0	schwartz cohen avraham barabasi havlin minerva center depart physic ilan univers ramat israel depart physic clarkson univers potsdam depart physic univers notr dame notr dame recent topolog properti larg complex network internet electr power grid cellular social network drawn consider attent network direct exampl social econom network node gain inform acquir physic good node necessarili mean node…
000179200900049	Metabolic network structure determines key aspects of functionality and regulation	The relationship between structure, function and regulation in complex cellular networks is a still largely open question(1-3). Systems biology aims to explain this relationship by combining experimental and theoretical approaches(4). Current theories have various strengths and shortcomings in providing an integrated, predictive description of cellular networks. Specifically, dynamic mathematical…	2002.0
000179169600004	Scale-free networks from optimal design	A large number of complex networks, both natural and artificial, share the presence of highly heterogeneous, scale-free degree distributions. A few mechanisms for the emergence of such patterns have been suggested, optimization not being one of them. In this letter we present the. first evidence for the emergence of scaling (and the presence of small-world behavior) in software architecture graph…	2002.0
000181018000001	Resilience to damage of graphs with degree correlations	The existence or nonexistence of a percolation threshold on power law correlated graphs is a fundamental question for which a general criterion is lacking. In this work we investigate the problems of site and bond percolation on graphs with degree correlations and their connection with spreading phenomena. We obtain some general expressions that allow the computation of the transition thresholds …	2003.0	alexei vazquez yamir moreno infn intern school advanc studi beirut triest itali abdu salam intern centr theoret physic condens matter group triest itali graph repres real network character power degre distribut origin power law trace grow natur real network effect preferenti attach mechan later mechan impli vertic ad graph like link exist vertic larg degre recent great studi process run graph soc…
000176762900037	Large-scale topological and dynamical properties of the Internet	We study the large-scale topological and dynamical properties of real Internet maps at the autonomous system level, collected in a 3-yr time interval. We find that the connectivity structure of the Internet presents statistical distributions settled in a well-defined stationary state. The large-scale properties are characterized by a scale-free topology consistent with previous observations. Corr…	2002.0	larg scale topolog dynam properti internet alexei vazquez intern school advanc studi sissa isa beirut triest itali romualdo pastor satorra departa fisica enginyeria nuclear universitat politecnica catalunya campu nord modul barcelona spain alessandro vespignani abdu salam intern centr theoret physic ictp triest itali introduct internet capit exampl grow complex network interconnect million comput…
000175377800006	A simple model of global cascades on random networks	The origin of large but rare cascades that are triggered by small initial shocks is a phenomenon that manifests itself as diversely as cultural fads, collective action, the diffusion of norms and innovations, and cascading failures in infrastructure and organizational networks. This paper presents a possible explanation of this phenomenon in terms of a sparse, random network of interacting agents…	2002.0
000220255500019	Finding and evaluating community structure in networks	We propose and study a set of algorithms for discovering community structure in networks-natural divisions of network nodes into densely connected subgroups. Our algorithms all share two definitive features: first, they involve iterative removal of edges from the network to split it into communities, the edges removed being identified using any one of a number of possible 'betweenness' measures, …	2004.0	newman depart physic center studi complex system univers michigan arbor santa institut hyde park road santa girvan santa institut hyde park road santa depart physic cornel univers ithaca empir studi theoret model network subject larg bodi recent research statist physic appli mathemat network idea appli great success topic divers internet world wide epidemiolog scientif citat collabor metabol ecos…
000188316700003	Self-similar community structure in a network of human interactions	We propose a procedure for analyzing and characterizing complex networks. We apply this to the social network as constructed from email communications within a medium sized university with about 1700 employees. Email networks provide an accurate and nonintrusive description of the flow of information within human organizations. Our results reveal the self-organization of the network into a state …	2003.0
000186662700019	The emergent properties of a dolphin social network	Many complex networks, including human societies, the Internet, the World Wide Web and power grids, have surprising properties that allow vertices (individuals, nodes, Web pages, etc.) to be in close contact and information to be transferred quickly between them. Nothing is known of the emerging properties of animal societies, but it would be expected that similar trends would emerge from the top…	2003.0
000185194400022	Origin of degree correlations in the Internet and other networks	It has been argued that the observed anticorrelation between the degrees of adjacent vertices in the network representation of the Internet has its origin in the restriction that no two vertices have more than one edge connecting them. Here, we propose a formalism for modeling ensembles of graphs with single edges only and derive values for the exponents and correlation coefficients characterizin…	2003.0	juyong park depart physic univers michigan arbor michigan center theoret physic univers michigan arbor newman depart physic univers michigan arbor center studi complex system univers michigan arbor introduct statist properti network topic consider attent physic literatur recent year motiv avail larg scale structur data network includ internet world wide social biolog network kind research creat w…
000237803800001	Complex networks: Structure and dynamics	Coupled biological and chemical systems, neural networks, social interacting species, the Internet and the World Wide Web, are only a few examples of systems composed by a large number of highly interconnected dynamical units. The first approach to capture the global properties of such systems is to model them as graphs whose nodes represent the dynamical units, and whose links stand for the inte…	2006.0
000220255500003	Structural vulnerability of the North American power grid	The magnitude of the August 2003 blackout affecting the United States has put the challenges of energy transmission and distribution into limelight. Despite all the interest and concerted effort, the complexity and interconnectivity of the electric infrastructure precluded us for a long time from understanding why certain events happened. In this paper we study the power grid from a network persp…	2004.0	reka albert istvan albert gari nakarado depart physic pennsylvania state univers univers park huck institut life scienc pennsylvania state univers univers park nation renew energi laboratori golden past decad north american power infrastructur evolv expert consid largest complex technolog geograph power grid form network million kilomet high voltag line continu regul sophist flow control equip re…
000228818200034	Statistics of weighted treelike networks	We study the statistics of growing networks with a tree topology in which each link carries a weight (k(i)k(j))(theta), where k(i) and k(j) are the node degrees at the end points of link ij. Network growth is governed by preferential attachment in which a newly added node attaches to a node of degree k with rate A(k)=k+lambda. For general values of theta and lambda, we compute the total weight of…	2005.0
000228246200012	Weight-driven growing networks	We study growing networks in which each link carries a certain weight (randomly assigned at birth and fixed thereafter). The weight of a node is defined as the sum of the weights of the links attached to the node, and the network grows via the simplest weight-driven rule: A newly added node is connected to an already existing node with the probability which is proportional to the weight of that n…	2005.0
000171675500016	Deterministic scale-free networks	Scale-free networks are abundant in nature and society, describing such diverse systems as the world wide web, the web of human sexual contacts, or the chemical network of a cell. All models used to generate a scale-free topology are stochastic, that is they create networks in which the nodes appear to be randomly connected to each other. Here we propose a simple model that generates scale-free n…	2001.0	albert laszlo barabasi erzsebet ravasz tama vicsek adepart physic univers notr dame notr dame bdepart biolog physic eotvo univers pazmani peter setani budapest hungari ystem network scale free network scale network ubiquit natur societi describ complex system societi network individu link social link internet network router connect physic connect world wide virtual document connect uniform resour…
000226299200056	Modeling the evolution of weighted networks	We present a general model for the growth of weighted networks in which the structural growth is coupled with the edges' weight dynamical evolution. The model is based on a simple weight-driven dynamics and a weights' reinforcement mechanism coupled to the local network growth. That coupling can be generalized in order to include the effect of additional randomness and nonlinearities which can be…	2004.0	alain barrat laboratoir physiqu theoriqu cnr batiment universit pari orsay franc marc barthelemi centr etud bruyer chatel depart physiqu theoriqu applique bruyer chatel franc alessandro vespignani laboratoir physiqu theoriqu cnr batiment universit pari orsay franc introduct network structur appear wide array system belong domain divers biolog ecolog social scienc larg inform infrastructur interne…
000221447300004	Betweenness centrality in large complex networks	We analyze the betweenness centrality (BC) of nodes in large complex networks. In general, the BC is increasing with connectivity as a power law with an exponent eta. We find that for trees or networks with a small loop density eta = 2 while a larger density of loops leads to eta < 2. For scale-free networks characterized by an exponent gamma which describes the connectivity distribution decay, t…	2004.0
000225682200006	Characterization and modeling of weighted networks	We review the main tools which allow for the statistical characterization of weighted networks. We then present two case studies, the airline connection network and the scientific collaboration network which are representatives of critical infrastructure and social system, respectively. The main empirical results are (i) the broad distributions of various quantities and (ii) the existence of weig…	2005.0	marc barthelemi alain barrat romualdo pastor satorra alessandro vespignani centr etud bruyer chatel depart physiqu theoriqu applique bruyer chatel franc laboratoir physiqu theoriqu cnr batiment universit pari orsay franc departa fisica enginyeria nuclear universitat politecnica catalunya campu nord modul barcelona spain pac number introduct network structur aris wide array differ context technolo…
000222861300010	Blinking model and synchronization in small-world networks with a time-varying coupling	The paper proposes a new type of small-world networks of cells with chaotic behavior. This network consists of a regular lattice of cells with constant 2K-nearest neighbor couplings and time-dependent on-off couplings between any other pair of cells. In each time interval of duration tau such a coupling is switched on with probability p and the corresponding switching random variables are indepen…	2004.0
000226525600001	Structure and evolution of protein interaction networks: a statistical model for link dynamics and gene duplications	Background: The structure of molecular networks derives from dynamical processes on evolutionary time scales. For protein interaction networks, global statistical features of their structure can now be inferred consistently from several large-throughput datasets. Understanding the underlying evolutionary dynamics is crucial for discerning random parts of the network from biologically important pr…	2004.0	latex publ johann berg johann berg berg koeln michael lassig michael lassig lassig koeln andrea wagner andrea wagner wagnera samba institut theoretisch physik universitat koln zulpicherstr koln germani univers mexico depart biolog castett hall albuquerqu evolutionari biolog background specif consequ asymmetri link dynam featur observ protein interact network cerevisia publ background molecular in…
000180444200058	Absence of epidemic threshold in scale-free networks with degree correlations	Random scale-free networks have the peculiar property of being prone to the spreading of infections. Here we provide for the susceptible-infected-susceptible model an exact result showing that a scale-free degree distribution with diverging second moment is a sufficient condition to have null epidemic threshold in unstructured networks with either assortative or disassortative mixing. Degree corr…	2003.0
000225410200013	Efficiency and robustness in ant networks of galleries	Recent theoretical and empirical studies have focused on the topology of large networks of communication/interactions in biological, social and technological systems. Most of them have been studied in the scope of the small-world and scale-free networks' theory. Here we analyze the characteristics of ant networks of galleries produced in a 2-D experimental setup. These networks are neither small-…	2004.0
000224995100011	Statistical mechanics of random graphs	We discuss various aspects of the statistical formulation of the theory of random graphs, with emphasis on results obtained in a series of our recent publications. (C) 2004 Elsevier B.V. All rights reserved.	2004.0
000221447300007	Structure of cycles and local ordering in complex networks	We study the properties of quantities aimed at the characterization of grid-like ordering in complex networks. These quantities are based on the global and local behavior of cycles of order four, which are the minimal structures able to identify rectangular clustering. The analysis of data from real networks reveals the ubiquitous presence of a statistically high level of grid-like ordering that …	2004.0	cycl structur local order complex network guido caldarelli romualdo pastor satorra alessandro vespignani roma dipartimento fisica universita sapienza moro roma itali departa fisica enginyeria nuclear universitat politecnica catalunya campu nord barcelona spain laboratoir physiqu theoriqu cnr batiment universit pari orsay cedex franc network aris social biolog technolog context grow self organ sys…
000223784600089	Preferential exchange: Strengthening connections in complex networks	Many social, technological, and biological interactions involve network relationships whose outcome intimately depends on the structure of the network and on the strengths of the connections. Yet, although much information is now available concerning the structure of many networks, the strengths are more difficult to measure. Here we show that, for one particular social network, notably the e-mai…	2004.0	caldarelli coccetti rio infm roma dipartimento fisica universita roma sapienza piazzal aldo moro roma itali museo storico della fisica centro studi ricerch enrico fermi compendio viminal roma itali laboratoir biophysiqu statistiqu ecol polytechniqu federal lausann lausann switzerland network gener framework technolog biolog social system node network internet router page protein speci compani lin…
000229516100031	Detecting communities in large networks	We develop an algorithm to detect community structure in complex networks. The algorithm is based on spectral methods and takes into account weights and link orientation. Since the method detects efficiently clustered nodes in large networks even when these are not sharply partitioned, it turns to be specially suitable for the analysis of social and information networks. We test the algorithm on …	2005.0	capocci servedio caldarelli colaiori centro studi ricerch museo della fisica fermi compendio viminal roma itali infm roma dipartimento fisica universita sapienza moro roma itali measur exact result concern cluster pattern network mainli concern occurr regular motif correl social inform network world wide turn approxim partit commun irregular shape exampl page focus similar topic strongli mutual c…
000183880700023	Incomplete ordering of the voter model on small-world networks	We investigate how the topology of small-world networks affects the dynamics of the voter model for opinion formation. We show that, contrary to what occurs on regular topologies with local interactions, the voter model on small-world networks does not display the emergence of complete order in the thermodynamic limit. The system settles in a stationary state with coexisting opinions whose lifeti…	2003.0	incomplet order voter model claudio castellano mail castella phi uniroma daniel vilon alessandro vespignani castellano dipartimento fisica universita roma sapienza moro roma itali infm unita roma moro roma itali laboratoir physiqu theoriqu cnr batiment universit pari orsay cedex franc dynam social system complex system nonequilibrium irrevers thermodynam decad social scienc start deal larg scale …
000229543900054	Synchronization is enhanced in weighted complex networks	The propensity for synchronization of complex networks with directed and weighted links is considered. We show that a weighting procedure based upon the global structure of network pathways enhances complete synchronization of identical dynamical units in scale-free networks. Furthermore, we numerically show that very similar conditions hold also for phase synchronization of nonidentical chaotic …	2005.0
000226299200018	Finding community structure in very large networks	The discovery and analysis of community structure in networks is a topic of considerable recent interest within the physics community, but most methods proposed so far are unsuitable for very large networks because of their computational cost. Here we present a hierarchical agglomeration algorithm for detecting community structure which is faster than many competing algorithms: its running time o…	2004.0	aaron clauset depart scienc univers mexico albuquerqu newman depart physic center studi complex system univers michigan arbor cristoph moor depart scienc univers mexico albuquerqu depart physic astronomi univers mexico albuquerqu introduct system current scientif commun use repres network exampl includ internet world wide social network citat network food web biochem network network consist node …
000187202000068	Efficient immunization strategies for computer networks and populations	We present an effective immunization strategy for computer networks and populations with broad and, in particular, scale-free degree distributions. The proposed strategy, acquaintance immunization, calls for the immunization of random acquaintances of random nodes (individuals). The strategy requires no knowledge of the node degrees or any other global knowledge, as do targeted immunization strat…	2003.0	reuven cohen shlomo havlin minerva center depart physic ilan univers ramat israel daniel avraham depart physic clarkson univers potsdam establish random immun requir immun larg fraction network popul order arrest epidem spread contact infect node individu diseas requir requir correct internet stop virus requir target immun highli connect individu effect requir global inform network question rende…
000230762500004	From net topology to synchronization in HR neuron grids	In this paper, we investigate the role of topology on synchronization, a fundamental feature of many technological and biological fields. We study it in Hindmarsh-Rose neural networks, with electrical and chemical synapses, where neurons are placed on a bi-dimensional lattice, folded on a torus, and the synapses are set according to several topologies. In addition to the standard topologies used …	2005.0
000228245700042	Topographical maps as complex networks	The neuronal networks in the mammalian cortex are characterized by the coexistence of hierarchy, modularity, short and long range interactions, spatial correlations, and topographical connections. Particularly interesting, the latter type of organization implies special demands on developing systems in order to achieve precise maps preserving spatial adjacencies, even at the expense of isometry. …	2005.0
000222924800049	Error and attack tolerance of complex networks	Communication/transportation systems are often subjected to failures and attacks. Here we represent such systems as networks and we study their ability to resist failures (attacks) simulated as the breakdown of a group of nodes of the network chosen at random (chosen accordingly to degree or load). We consider and compare the results for two different network topologies: the Erdos-Renyi random gr…	2004.0
000222215400014	A topological analysis of the Italian electric power grid	Large-scale blackouts are an intrinsic drawback of electric power transmission grids. Here we analyze the structural vulnerability of the Italian GRTN power grid by using a model for cascading failures recently proposed in Crucitti et al. (Phys. Rev. E 69 (2004)). (C) 2004 Elsevier B.V. All rights reserved.	2004.0
000181375800052	Efficiency of scale-free networks: error and attack tolerance	The concept of network efficiency, recently proposed to characterize the properties of small-world networks, is here used to study the effects of errors and attacks on scale-free networks. Two different kinds of scale-free networks, i.e., networks with power law P(k), are considered: (1) scale-free networks with no local clustering produced by the Barabasi-Albert model and (2) scale-free networks…	2003.0	label paolo crucitti label vito latora label label massimo marchiori label andrea rapisarda label scuola superior catania paolo catania itali label dipartimento fisica astronomia universita catania infn sezion catania corso italia catania itali label scienc massachusett institut technolog label dipartimento informatica universita venezia itali structur complex network scale free network introduct…
000221253000004	Model for cascading failures in complex networks	Large but rare cascades triggered by small initial shocks are present in most of the infrastructure networks. Here we present a simple model for cascading failures based on the dynamical redistribution of the flow on the network. We show that the breakdown of a single node is sufficient to collapse the efficiency of the entire system if the node is among the ones with largest load. This is partic…	2004.0	paolo crucitti vito latora massimo marchiori scuola superior catania paolo catania itali dipartimento fisica astronomia universita catania infn sezion catania sofia catania itali scienc massachusett institut technolog cascad failur common complex commun transport network basic compon live industri fact failur emerg dissolv local larg unnot rest world trigger avalanch mechan larg effect entir netw…
000223135800035	Fractal-small-world dichotomy in real-world networks	We draw attention to a clear dichotomy between small-world networks exhibiting exponential neighborhood growth, and fractal-like networks, where neighborhoods grow according to a power law. This distinction is observed in a number of real-world networks, and is related to the degree correlations and geographical constraints. We conclude by pointing out that the status of human social networks in …	2004.0
000177200600034	Random geometric graphs	We analyze graphs in which each vertex is assigned random coordinates in a geometric space of arbitrary dimensionality and only edges between adjacent points are present. The critical connectivity is found numerically by examining the size of the largest cluster. We derive an analytical expression for the cluster coefficient, which shows that the graphs are distinctly different from standard rand…	2002.0	jesper dallemail dall fysik michael christensen fysisk institut odens universitet campusvej odens denmark pac word network percol phase transit random graph scale graph partit introduct complex network explod year data larg network like collabor scientif commun transport movi actor collabor access random graph model complex network erdo renyi groundbrak work year intens theoret research random gr…
000188187100053	Fluctuations in network dynamics	Most complex networks serve as conduits for various dynamical processes, ranging from mass transfer by chemical reactions in the cell to packet transfer on the Internet. We collected data on the time dependent activity of five natural and technological networks, finding that for each the coupling of the flux fluctuations with the total flux on individual nodes obeys a unique scaling law. We show …	2004.0	argollo menez barabasi depart physic univers notr dame notr dame recent advanc uncov mechan shape topolog complex network overshadow lack understand common organ principl govern network dynam particular understand collect behavior million node contribut observ dynam featur given prompt continu search dynam organ principl common wide rang complex system advanc direct need complement avail network …
000185756400015	Searching in small-world networks	We study the average time it takes to find a desired node in the Watts-Strogatz family of networks. We consider the case when the look-up time can be neglected and when it is important, where the look-up time is the time needed to choose one among all the neighboring nodes of a node at each step in the search. We show that in both cases, the search time is minimum in the small-world regime, when …	2003.0
000176552500003	Halting viruses in scale-free networks	vanishing epidemic threshold for viruses spreading on scale-free networks indicate that traditional methods, aiming to decrease a virus' spreading rate cannot succeed in eradicating an epidemic. We demonstrate that policies that discriminate between the nodes, curing mostly the highly connected nodes, can restore a finite epidemic threshold and potentially eradicate a virus. We find that the more…	2002.0	zoltan dezso albert laszlo barabasi depart physic univers notr dame notr dame date diffus process practic rang spread virus diffus sexual transmit diseas place complex network bulk diffus studi focus model system regular lattic random network seri recent result indic real network significantli deviat structur model system deviat strong impact diffus dynam particular network respons spread virus i…
000220112800001	Aggregation of topological motifs in the Escherichia coli transcriptional regulatory network	Background: Transcriptional regulation of cellular functions is carried out through a complex network of interactions among transcription factors and the promoter regions of genes and operons regulated by them. To better understand the system-level function of such networks simplification of their architecture was previously achieved by identifying the motifs present in the network, which are sma…	2004.0
000186024300103	Information exchange and the robustness of organizational networks	The dynamics of information exchange is an important but understudied aspect of collective communication, coordination, and problem solving in a wide range of distributed systems, both physical (e.g., the Internet) and social (e.g., business firms). In this paper, we introduce a model of organizational networks according to which links are added incrementally to a hierarchical backbone and test t…	2003.0
000227302100014	Detecting network communities: a new systematic and efficient algorithm	An efficient and relatively fast algorithm for the detection of communities in complex networks is introduced. The method exploits spectral properties of the graph Laplacian matrix combined with hierarchical clustering techniques, and includes a procedure for maximizing the 'modularity' of the output. Its performance is compared with that of other existing methods, as applied to different well-kn…	2004.0	luca donetti miguel munoz departamento fisica materia instituto fisica teorica computacion carlo facultad ciencia univ granada granada spain introduct outburst activ field complex network recent year spectacular amaz network thinkabl unthink type includ social biolog technolog one describ topolog dynam featur studi line research emerg perspect tackl complex problem creat review differ perspect ex…
000172726400015	Anomalous percolation properties of growing networks	We describe the anomalous phase transition of the emergence of the giant connected component in scale-free networks growing under mechanism of preferential linking. We obtain exact results for the size of the giant connected component and the distribution of vertices among connected components. We show that all the derivatives of the giant connected component size S over the rate b of the emergen…	2001.0
000231108600025	Dynamics of jamming transitions in complex networks	We numerically investigate jamming transitions in complex heterogeneous networks. Inspired by Internet routing protocols, we study a general model that incorporates local traffic information through a tunable parameter. The results show that whether the transition from a low-traffic regime to a congested phase is of first- or second-order type is determined by the protocol at work. The microscopi…	2005.0	pablo echeniqu departamento fisica teorica universidad zaragoza zaragoza spain instituto biocomputacion fisica sistema complejo universidad zaragoza zaragoza spain jesu gomez garden departamento fisica materia condensada universidad zaragoza zaragoza spain instituto biocomputacion fisica sistema complejo universidad zaragoza zaragoza spain yamir moreno instituto biocomputacion fisica sistema comp…
000228818200002	Distance-d covering problems in scale-free networks with degree correlations	A number of problems in communication systems demand the distributed allocation of network resources in order to provide better services, sampling, and distribution methods. The solution to these issues is becoming more challenging due to the increasing size and complexity of communication networks. We report here on a heuristic method to find near-optimal solutions to the covering problem in rea…	2005.0	pablo echeniqu jesu gomez garden yamir moreno alexei vazquez institut biocomput physic complex system bifi univers zaragoza zaragoza spain depart physic univers notr dame gener belief target hub effici solv problem network power degre distribut valid assort network alloc network resourc satisfi given servic resourc frequent problem commun network instanc highli topic problem develop deploy digit …
000226308000087	Scale-free brain functional networks	Functional magnetic resonance imaging is used to extract functional networks connecting correlated human brain sites. Analysis of the resulting networks in different tasks shows that (a) the distribution of functional connections, and the probability of finding a link versus distance are both scale-free, (b) the characteristic path length is small and comparable with those of equivalent random ne…	2005.0
000226629700048	Damage spreading and opinion dynamics on scale-free networks	We study damage spreading among the opinions of a system of agents, subjected to the dynamics of the Krause-Hegselmann consensus model. The damage consists in a sharp change of the opinion of one or more agents in the initial random opinion configuration, supposedly due to some external factors and/or events. This may help to understand for instance under which conditions special shocking events …	2005.0
000225970700016	Method to find community structures based on information centrality	Community structures are an important feature of many social. biological. and technological networks. Here we study a variation on the method for detecting such communities proposed by Girvan and Newman and based on-the idea of using centrality measures to define the community boundaries [M. Girvan and M. E. J. Newman. Proc. Natl. Acad. Sci. U.S.A. 99, 7821 (2002)]. We develop an algorithm of hie…	2004.0	comm math phi nucl phi phi lett phi phi phi lett phi phi phi santo fortunato fakultat physik universitat bielefeld bielefeld germani vito latora dipartimento fisica astronomia universita catania infn sezion catania sofia catania itali massimo marchiori scienc massachusett institut technolog introduct network analysi reveal power approach understand complex phenomena organ social biolog technolog …
000228142600026	The scale-free topology of market investments	We propose a network description of large market investments, where both stocks and shareholders are represented as vertices connected by weighted links corresponding to shareholdings. In this framework, the in-degree (k(in)) and the sum of incoming link weights (nu) of an investor correspond to the number of assets held (portfolio diversification) and to the invested wealth (portfolio volume), r…	2005.0
000226054600081	Patterns of link reciprocity in directed networks	We address the problem of link reciprocity, the nonrandom presence of two mutual links between pairs of vertices. We propose a new measure of reciprocity that allows the ordering of networks according to their actual degree of correlation between mutual links. We find that real networks are always either correlated or anticorrelated, and that networks of the same type (economic, social, cellular,…	2004.0	twocolumnfals diego garlaschelli maria loffredo dipartimento fisica universita siena roma siena itali infm siena roma siena itali dipartimento scienz matematich informatich universita siena pian mantellini siena itali recent discoveri complex network structur differ physic biolog socioeconom system trigger increas effort understand basic mechan determin observ topolog organ network nontrivi prope…
000228832600023	On the robustness of complex heterogeneous gene expression networks	We analyze a continuous gene expression model on the underlying topology of a complex heterogeneous network. Numerical simulations aimed at studying the chaotic and periodic dynamics of the model are performed. The results clearly indicate that there is a region in which the dynamical and structural complexity of the system avoid chaotic attractors. However, contrary to what has been reported for…	2005.0
000229516100003	Michaelis-Menten dynamics in complex heterogeneous networks	Biological networks have been recently found to exhibit many topological properties of the so-called complex networks. It has been reported that they are, in general, both highly skewed and directed. In this paper, we report on the dynamics of a Michaelis-Menten like model when the topological features of the underlying network resemble those of real biological networks. Specifically, instead of …	2005.0
000220729400100	Local versus global knowledge in the Barabasi-Albert scale-free network model	The scale-free model of Barabasi and Albert (BA) gave rise to a burst of activity in the field of complex networks. In this paper, we revisit one of the main assumptions of the model, the preferential attachment (PA) rule. We study a model in which the PA rule is applied to a neighborhood of newly created nodes and thus no global knowledge of the network is assumed. We numerically show that globa…	2004.0	jesu gomez garden departamento teoria simulacion sistema complejo instituto ciencia material aragon universidad zaragoza zaragoza spain instituto biocomputacion fisica sistema complejo universidad zaragoza zaragoza spain yamir moreno instituto biocomputacion fisica sistema complejo universidad zaragoza zaragoza spain year scientist scrutin world unravel complex pattern character seemingli divers …
000222342500004	Opinion formation on a deterministic pseudo-fractal network	The Sznajd model of socio-physics, with only a group of people sharing the same opinion can convince their neighbors, is applied to a scale-free random network modeled by a deterministic graph. We also study a model for elections based on the Sznajd model and the exponent obtained for the distribution of votes during the transient agrees with those obtained for real elections in Brazil and India.…	2004.0	gonzalez sousa herrmann institut applic univers stuttgart pfaffenwaldr stuttgart germani abstract keyword social system determinist graph small world network scale free network elect introduct grow focus statist physic complex network wide rang system natur societi model divers system internet world wide human sexual contact network chemic link chemic reaction social biolog network network exhibi…
000179484700058	Optimal network topologies for local search with congestion	The problem of searchability in decentralized complex networks is of great importance in computer science, economy, and sociology. We present a formalism that is able to cope simultaneously with the problem of search and the congestion effects that arise when parallel searches are performed, and we obtain expressions for the average search cost both in the presence and the absence of congestion. …	2002.0	guimera departa enginyeria quimica universitat rovira virgili tarragona spain diaz guilera departa fisica fonament universitat barcelona barcelona spain departa enginyeria quimica universitat rovira virgili tarragona spain vega redondo departa fonament analisi economica universitat alac alac spain departa economia empresa universitat pompeu fabra barcelona spain cabral departa economia empresa un…
000229531000005	The worldwide air transportation network: Anomalous centrality, community structure, and cities' global roles	We analyze the global structure of the worldwide air transportation network, a critical infrastructure with an enormous impact on local, national, and international economies. We find that the worldwide air transportation network is a scale-free small-world network. In contrast to the prediction of scale-free network models, however, we find that the most connected cities are not necessarily the …	2005.0	redrgb world wide transport network anomal central commun structur citi global role guimera mossa turtschi amar depart chemic biolog engin northwestern univers evanston european synchrotron radiat facil grenobl cedex franc like critic infrastructur transport network enorm impact local nation intern economi natur airport nation airlin compani time associ imag countri region want project transport …
000186372700001	Congestion and centrality in traffic flow on complex networks	The central points of communication network flow have often been identified using graph theoretical centrality measures. In real networks, the state of traffic density arises from an interplay between the dynamics of the flow and the underlying network structure. In this work we investigate the relationship between centrality measures and the density of traffic for some simple particle hopping mo…	2003.0
000226508000023	Efficient local strategies for vaccination and network attack	We study how a fraction of a population should be vaccinated to most efficiently stop epidemics. Our starting point is that only local information-about the neighborhood of specific vertices-is usable in practice. For this reason we consider only local vaccination strategies. The efficiency of the vaccination strategies is investigated with both static and dynamic measures. We test the strategies…	2004.0	petter holm holm depart physic umeaa univers umeaa sweden nordita blegdamsvej copenhagen denmark introduct diseas spread network spread dynam close relat structur network reason network epidemiolog turn vibrant subdisciplin complex network studi topic great practic import network epidemiolog vaccin problem popul vaccin effici prevent diseas turn epidem econom reason possibl vaccin popul vaccin se…
000222502800136	Factors that predict better synchronizability on complex networks	While shorter characteristic path length has in general been believed to enhance synchronizability of a coupled oscillator system on a complex network, the suppressing tendency of the heterogeneity of the degree distribution, even for shorter characteristic path length, has also been reported. To see this, we investigate the effects of various factors such as the degree, characteristic path lengt…	2004.0	hong school physic korea institut advanc studi seoul korea beom depart molecular scienc technolog ajou univers suwon korea choi depart physic seoul nation univers seoul korea school physic korea institut advanc studi seoul korea hyunggyu park school physic korea institut advanc studi seoul korea recent year divers system natur observ exhibit characterist complex network draw attent complex networ…
000230762600007	Thresholds for epidemic outbreaks in finite scale-free networks	We numerically investigate the existence of a threshold for epidemic outbreaks in a class of scale-free networks characterized by a parametrical dependence of the scaling exponent, influencing the convergence of fluctuations in the degree distribution. In finite-size networks, finite thresholds for the spreading of an epidemic are always found. However, both the thresholds and the behavior of the…	2005.0
000228289000075	Synchronization in complex networks with age ordering	The propensity for synchronization is studied in a complex network of asymmetrically coupled units, where the asymmetry in a given link is determined by the relative age of the involved nodes. In growing scale-free networks, synchronization is enhanced when couplings from older to younger nodes are dominant. We describe the requirements for such an effect in a more general context and compare wit…	2005.0
000222298100001	Edge vulnerability in neural and metabolic networks	Biological networks, such as cellular metabolic pathways or networks of corticocortical connections in the brain, are intricately organized, yet remarkably robust toward structural damage. Whereas many studies have investigated specific aspects of robustness, such as molecular mechanisms of repair, this article focuses more generally on how local structural features in networks may give rise to t…	2004.0	biolog cybernet marcu kaiser correspond kaiser kaiser bremen clau hilgetag intern univers bremen school engin scienc campu ring bremen germani network vulner brain network small world cluster edg between introduct extens evid show biolog network remark robust damag node link node exampl parkinson diseas appar larg proport pigment cell substantia nigra elimin spinal cord injuri rat littl approach …
000221253000001	Performance of networks of artificial neurons: The role of clustering	The performance of the Hopfield neural network model is numerically studied on various complex networks, such as the Watts-Strogatz network, the Barabasi-Albert network, and the neuronal network of Caenorhabditis elegans. Through the use of a systematic way of controlling the clustering coefficient, with the degree of each neuron kept unchanged, we find that the networks with the lower clustering…	2004.0	beom beomjun ajou depart molecular scienc technolog ajou univers suwon korea recent research relat complex network broaden territori individu disciplin start pioneer work model complex network essenti network concept success appli system cover biolog network food web internet mail network parallel studi structur properti complex network strong dynam system defin network exampl hamiltonian dynam m…
000184510600061	Probabilistic prediction in scale-free networks: Diameter changes	In complex systems, responses to small perturbations are too diverse to definitely predict how much they would be, and then such diverse responses can be predicted in a probabilistic way. Here we study such a problem in scale-free networks, for example, the diameter changes by the deletion of a single vertex for various in silico and real-world scale-free networks. We find that the diameter chang…	2003.0
000186803400003	Network participation indices: characterizing componet roles for information processing in neural networks	We propose a set of indices that characterize-on the basis of connectivity data-how a network node participates in a larger network and what roles it may take given the specific sub-network of interest. These Network Participation Indices are derived from simple graph theoretic measures and have the interesting property of linking local features of individual network components to distributed pro…	2003.0
000182732100014	Economic small-world behavior in weighted networks	The small-world phenomenon has been already the subject of a huge variety of papers, showing its appeareance in a variety of systems. However, some big holes still remain to be filled, as the commonly adopted mathematical formulation is valid only for topological networks. In this paper we propose a generalization of the theory of small worlds based on two leading concepts, efficiency and cost, a…	2003.0	twocolumnfals vito latora massimo marchiori dipartimento fisica astronomia universita catania infn corso italia catania itali scienc massachusett institut technolog technolog squar cambridg dipartimento informatica universita venezia itali introduct revolut make come understand complex world decad taught look sourc complex behavior properti simpl constitu main idea approach physic problem base fa…
000227459400003	Vulnerability and protection of infrastructure networks	Infrastructure systems are a key ingredient of modem society. We discuss a general method to find the critical components of an infrastructure network, i.e., the nodes and the links fundamental to the perfect functioning of the network. Such nodes, and not the most connected ones, are the targets to protect from terrorist attacks. The method, used as an improvement analysis, can also help to bett…	2005.0
000231564100062	Synchronization transition in scale-free networks: Clusters of synchrony	We study the synchronization transition in scale-free networks that display power-law asymptotic behaviors in their degree distributions. The critical coupling strength and the order-parameter critical exponent derived by the mean-field approach depend on the degree exponent lambda, which implies a close connection between structural organization and the emergence of dynamical order in complex sy…	2005.0	deok theoretisch physik universitat saarland saarbrucken germani ention recent paid integr approach complex system divers field graph theoret analys social biolog inform network consist relev element node interact edg common featur short averag distanc node high cluster scale free topolog mean degre distribut power form structur characterist evid competit evolut process ground robust complex syst…
000224495900019	A comprehensive weighted evolving network model	Many social, technological, biological and economical systems are best described by weighted networks, whose properties and dynamics depend not only on their structures but also on the connection weights among their nodes. However, most existing research work on complex network models are concentrated on network structures, with connection weights among their nodes being either 1 or 0. In this pa…	2004.0	fig comprehens weight evolv network modelaccept physica chunguang correspond author email cgli uestc guanrong chen complex network current studi field scienc engin stimul fact system natur describ model complex network complex network larg interconnect node node fundament unit usual specif dynam inform content exampl includ internet complex network router comput connect physic wireless link world…
000223488400006	Phase synchronization in small-world networks of chaotic oscillators	Small-world networks are highly clustered networks with small average distance among the vertices. There are many natural and technological networks that present this kind of connections. We study the phase synchronization of small-world chaotic oscillator networks in this paper. We find that for Rossler oscillator networks, in the synchronous regime, the oscillation phases are locked, while the …	2004.0
000186285700002	Synchronization and desynchronization of complex dynamical networks: An engineering viewpoint	We study synchronization and desynchronization of a complex network of chaotic dynamical systems, in both continuous-time and discrete-time cases. With proved synchronization conditions, we illustrate network synchronization and desynchronization processes by a prototype composing of Henon maps in a scale-free network. We show that synchronization and desynchronization of such a complex dynamical…	2003.0
000182074800013	Sexual networks: implications for the transmission of sexually transmitted infections	The structures of sexual networks are essential for understanding the dynamics of sexually transmitted infections. Standard epidemiological models largely disregard the complex patterns of intimate contacts. Social network analysis offers important insight into how to conceptualize and model social interaction and has the potential to greatly enhance the understanding of disease epidemics. (C) 20…	2003.0
000220884500015	Characterizing the synchronizability of small-world dynamical networks	Many real-world complex networks-display a small-world feature-a high degree of clustering and a small average distance. We show that the maximum synchronizability of a network is completely determined by its associated feedback system, which has a precise meaning in terms of synchronous communication. We introduce a new concept of synchronizability matrix to characterize the maximum synchronizab…	2004.0
000188869700023	Chaos synchronization of general complex dynamical networks	Recently, it has been demonstrated that many large-scale complex dynamical networks display a collective synchronization motion. Here, we introduce a time-varying complex dynamical network model and further investigate its synchronization phenomenon. Based on this new complex network model, two network chaos synchronization theorems are proved. We show that the chaos synchronization of a time-var…	2004.0
000224927000008	Synchronization analysis of linearly coupled networks of discrete time systems	In this paper, we present a framework for analysis of synchronization of linearly coupled map lattices (LCMLs). The dynamics at each node of the coupled map lattices is described by a general difference equation, which can be of chaotic or others. As for coupling configuration of the linearly coupled map lattices, it is not assumed that the coupling matrix is symmetric and irreducible. Criteria a…	2004.0
000233238500024	Minimum spanning trees of weighted scale-free networks	A complete characterization of real networks requires us to understand the consequences of the uneven interaction strengths between a system's components. Here we use minimum spanning trees (MSTs) to explore the effect of correlations between link weights and network topology on scale-free networks. Solely by changing the nature of the correlations between weights and network topology, the struct…	2005.0
000224302300040	Analysis of scale-free networks based on a threshold graph with intrinsic vertex weights	Many real networks are complex and have power-law vertex degree distribution, short diameter, and high clustering. We analyze the network model based on thresholding of the summed vertex weights, which belongs to the class of networks proposed by Caldarelli [Phys. Rev. Lett. 89, 258702 (2002)]. Power-law degree distributions, particularly with the dynamically stable scaling exponent 2, realistic …	2004.0	naoki masuda laboratori mathemat neurosci riken brain scienc institut hirosawa wako saitama japan aihara complex model project erato uehara shibuya tokyo japan hiroyoshi miwa depart informat school scienc technolog kwansei gakuin univers gakuen sanda hyogo japan norio konno faculti engin yokohama nation univers tokiwadai hodogaya yokohama japan introduct complex network drawn increas interest dis…
000244875400012	Consensus and cooperation in networked multi-agent systems	This paper provides a theoretical framework for analysis of consensus algorithms for multi-agent networked systems with an emphasis on the role of directed information flow, robustness to changes in network topology due to link/node failures, time-delays, and performance guarantees. An overview of basic concepts of information consensus in networks and methods of convergence and performance analy…	2007.0
000231947703019	Ultrafast consensus in small-world networks	In this paper, we demonstrate a phase transition phenomenon in algebraic connectivity of small-world networks. Algebraic connectivity of a graph is the second smallest eigenvalue of its Laplacian matrix and a measure of speed of solving consensus problems in networks. We demonstrate that it is possible to dramatically increase the algebraic connectivity of a regular complex network by 1000 times …	2005.0
000238278400002	Modularity and community structure in networks	Many networks of interest in the sciences, including social networks, computer networks, and metabolic and regulatory networks, are found to divide naturally into communities or modules. The problem of detecting and characterizing this community structure is one of the outstanding issues in the study of networked systems. One highly effective approach is the optimization of the quality function k…	2006.0	newman depart physic center studi complex system randal laboratori univers michigan arbor system scientif repres network set node vertic join pair line edg exampl includ internet worldwid metabol network food web neural network commun distribut network social network studi network system histori stretch centuri experienc particular surg decad especi mathemat scienc partli result increas avail lar…
000232204800010	Comparing community structure identification	We compare recent approaches to community structure identification in terms of sensitivity and computational cost. The recently proposed modularity measure is revisited and the performance of the methods as applied to ad hoc networks with known community structure, is compared. We find that the most accurate methods tend to be more computationally expensive, and that both aspects need to be consi…	2005.0	introduct studi complex network receiv enorm attent scientif commun recent year physicist particular interest studi network describ topolog wide varieti system world wide social commun network biochem network import open problem analysi modular structur network distinct modul commun network loos defin subset node dens link compar rest network commun observ differ kind network notabl social networ…
000227174600050	Functional cartography of complex metabolic networks	High-throughput techniques are leading to an explosive growth in the size of biological databases and creating the opportunity to revolutionize our understanding of life and disease. Interpretation of these data remains, however, a major scientific challenge. Here, we propose a methodology that enables us to extract and display information contained in complex networks(1-3). Specifically, we demo…	2005.0	fanci letter natur guimera amar roger guimera lui nune amar nico dept chemic biolog engin northwestern univers evanston extract signific inform topolog larg complex network knowledg role node crucial import cartograph analog help illustr point consid network form citi town countri node road connect link clear citi town repres circl fix size road repres line fix width hardli use real map emphas ca…
000222502800045	Fast algorithm for detecting community structure in networks	Many networks display community structure-groups of vertices within which connections are dense but between which they are sparser-and sensitive computer algorithms have in recent years been developed for detecting this structure. These algorithms, however, are computationally demanding, which limits their application to small networks. Here we describe an algorithm which gives excellent results …	2004.0	newman depart physic center studi complex system univers michigan arbor recent year surg physic commun properti network kind includ internet world wide citat network transport network softwar graph email network food web social biochem network properti attract particular attent commun structur vertic network cluster tightli knit group high densiti group edg lower densiti group edg girvan newman p…
000220065300004	Defining and identifying communities in networks	The investigation of community structures in networks is an important issue in many domains and disciplines. This problem is relevant for social tasks (objective analysis of relationships on the web), biological inquiries (functional studies in metabolic and protein networks), or technological problems (optimization of large infrastructures). Several types of algorithms exist for revealing the co…	2004.0	filippo radicchi dipartimento fisica universita roma vergata della ricerca scientifica roma itali claudio castellano dipartimento fisica universita roma sapienza infm unita roma moro roma itali federico cecconi institut cognit scienc technolog vial marx roma itali vittorio loreto loreto roma infn dipartimento fisica universita roma sapienza infm unita roma moro roma itali domenico parisi institut…
000229638700050	Uncovering the overlapping community structure of complex networks in nature and society	Many complex systems in nature and society can be described in terms of networks capturing the intricate web of connections among the units they are made of(1-4). A key question is how to interpret the global organization of such networks as the coexistence of their structural subunits ( communities) associated with more highly interconnected parts. Identifying these a priori unknown building blo…	2005.0	truecm truecm plu minu gerg palla imr derenyi ill farka tama vicsek biolog physic research group pazmani stni budapest hungari dept biolog physic eotvo univers pazmani stni budapest hungari real network typic contain part node unit highli connect rest network set node usual call cluster commun cohes group modul have wide accept uniqu definit spite ambigu presenc commun network signatur hierarch n…
000228763800002	Clique percolation in random networks	The notion of k-clique percolation in random graphs is introduced, where k is the size of the complete subgraphs whose large scale organizations are analytically and numerically investigated. For the Erdos-Renyi graph of N vertices we obtain that the percolation transition of k-cliques takes place when the probability of two vertices being connected by an edge reaches the threshold p(c)(k)=[(k-1)…	2005.0	quickli grow network repres structur wide class complex system occur level cell societi data obtain real network correspond graph exhibit unexpect trivial properti anomal degre distribut diamet spread phenomena cluster coeffici correl recent great attent paid local structur unit network small defin subgraph introduc motif distribut cluster properti interpret global featur somewhat larger unit ver…
000226546200036	Self-similarity of complex networks	Complex networks have been studied extensively owing to their relevance to many real systems such as the world-wide web, the Internet, energy landscapes and biological and social networks(1-5). A large number of real networks are referred to as 'scale-free' because they show a power-law distribution of the number of links per node(1,6,7). However, it is widely believed that complex networks are n…	2005.0
000071258100011	Cyclin-dependent kinases: Engines, clocks, and microprocessors	Cyclin-dependent kinases (Cdks) play a well-established role in the regulation of the eukaryotic cell division cycle and have also been implicated in the control of gene transcription and other processes. Cdk activity is governed by a complex network of regulatory subunits and phosphorylation events whose precise effects on Cdk conformation have been revealed by recent crystallographic studies. I…	1997.0
A1996UA95500004	Chemical kinetic theory: Understanding cell cycle regulation	Progress of a cell through its reproductive cycle of DNA synthesis and division is governed by a complex network of biochemical reactions controlling the activities of both M-phase- and S-phase-promoting factors. Standard chemical kinetic theory provides a disciplined method for expressing the molecular biologists' diagrams and intuition in precise mathematical form, so that qualitative and quant…	1996.0
000232130200019	A human protein-protein interaction network: A resource for annotating the proteome	Protein-protein interaction maps provide a valuable framework for a better understanding of the functional organization of the proteome. To detect interacting pairs of human proteins systematically, a protein matrix of 4456 baits and 5632 preys was screened by automated yeast two-hybrid (Y2H) interaction mating. We identified 3186 mostly novel interactions among 1705 proteins, resulting in a larg…	2005.0
000182306100008	Assessing experimentally derived interactions in a small world	Experimentally determined networks are susceptible to errors, yet important inferences can still be drawn from them. Many real networks have also been shown to have the small-world network properties of cohesive neighborhoods and short average distances between vertices. Although much analysis has been done on small-world networks, small-world properties have not previously been used to improve o…	2003.0
000230427700031	Effect of sampling on topology predictions of protein-protein interaction networks	Currently available protein-protein interaction (PPI) network or 'interactome' maps, obtained with the yeast two-hybrid (Y2H) assay or by co-affinity purification followed by mass spectrometry (co-AP/MS), only cover a fraction of the complete PPI networks. These partial networks display scale-free topologies-most proteins participate in only a few interactions whereas a few proteins have many int…	2005.0
000188988700049	TopNet: a tool for comparing biological sub-networks, correlating protein properties with topological statistics	Biological networks are a topic of great current interest, particularly with the publication of a number of large genome-wide interaction datasets. They are globally characterized by a variety of graph-theoretic statistics, such as the degree distribution, clustering coefficient, characteristic path length and diameter. Moreover, real protein networks are quite complex and can often be divided in…	2004.0
000263556500012	Complex brain networks: graph theoretical analysis of structural and functional systems	Recent developments in the quantitative analysis of complex networks, based largely on graph theory, have been rapidly translated to studies of brain network organization. The brain's structural and functional systems have features of complex networks-such as small-world topology, highly connected hubs and modularity-both at the whole-brain scale of human neuroimaging and at a cellular scale in n…	2009.0
000234390800009	A resilient, low-frequency, small-world human brain functional network with highly connected association cortical hubs	Small-world properties have been demonstrated for many complex networks. Here, we applied the discrete wavelet transform to functional magnetic resonance imaging (fMRI) time series, acquired from healthy volunteers in the resting state, to estimate frequency-dependent correlation matrices characterizing functional connectivity between 90 cortical and subcortical regions. After thresholding the wa…	2006.0
000254539900012	Fractal connectivity of long-memory networks	Using the multivariate long memory (LM) model and Taylor expansions, we find the conditions for convergence of the wavelet correlations between two LM processes on an asymptotic value at low frequencies. These mathematical results, and a least squares estimator of LM parameters, are validated in simulations and applied to neurophysiological (human brain) and financial market time series. Both bra…	2008.0
000244711500003	Efficiency and cost of economical brain functional networks	Brain anatomical networks are sparse, complex, and have economical small-world properties. We investigated the efficiency and cost of human brain functional networks measured using functional magnetic resonance imaging ( fMRI) in a factorial design: two groups of healthy old (N = 11; mean age = 66.5 years) and healthy young ( N 15; mean age 24.7 years) volunteers were each scanned twice in a no-t…	2007.0
000221447300003	Complex networks - Augmenting the framework for the study of complex systems	We briefly describe the toolkit used for studying complex systems: nonlinear dynamics, statistical physics, and network theory. We place particular emphasis on network theory--the topic of this special issue--and its importance in augmenting the framework for the quantitative study of complex systems. In order to illustrate the main issues, we briefly review several areas where network theory has…	2004.0
000241918300013	Small-world brain networks	Many complex networks have a small-world topology characterized by dense local clustering or cliquishness of connections between neighboring nodes yet a short path length between any (distant) pair of nodes due to the existence of relatively few long-range connections. This is an attractive model for the organization of brain anatomical and functional networks because a small-world topology can s…	2006.0
000243166600054	Adaptive reconfiguration of fractal small-world human brain functional networks	Brain function depends on adaptive self-organization of large-scale neural assemblies, but little is known about quantitative network parameters governing these processes in humans. Here, we describe the topology and synchronizability of frequency-specific brain functional networks using wavelet decomposition of magnetoencephalographic time series, followed by construction and analysis of undirec…	2006.0
000244531900076	Functional structure of cortical neuronal networks grown in vitro	We apply an information-theoretic treatment of action potential time series measured with microelectrode arrays to estimate the connectivity of mammalian neuronal cell assemblies grown in vitro. We infer connectivity between two neurons via the measurement of the mutual information between their spike trains. In addition we measure higher-point multi-information between any two spike trains, cond…	2007.0	laur lui bettencourt lmbett lanl theoret divis alamo nation laboratori alamo greg stephen gstephen princeton lewi sigler institut integr genom center studi brain mind behavior princeton univers princeton michael guenter gross center network neurosci univers north texa dept biolog scienc denton introduct understand quantifi dynam mechan nervou store process inform remain greatest challeng contempo…
000259326700015	Revealing modular architecture of human brain structural networks by using cortical thickness from MRI	Modularity, presumably shaped by evolutionary constraints, underlies the functionality of most complex networks ranged from social to biological networks. However, it remains largely unknown in human cortical networks. In a previous study, we demonstrated a network of correlations of cortical thickness among specific cortical areas and speculated that these correlations reflected an underlying st…	2008.0
000251386600007	Cortical functional connectivity networks in norma and spinal cord injured patients: Evaluation by graph analysis	The present work aims at analyzing the structure of cortical connectivity during the attempt to move a paralyzed limb by a group of spinal cord injured (SCI) patients. Connectivity patterns were obtained by means of the Directed Transfer Function applied to the cortical signals estimated from high resolution EEG recordings. Electrical activity were estimated in normals (Healthy) and SCI patients …	2007.0
000267691900027	Hierarchical Functional Modularity in the Resting-State Human Brain	Functional magnetic resonance imaging (fMRI) studies have shown that anatomically distinct brain regions are functionally connected during the resting state. Basic topological properties in the brain functional connectivity (BFC) map have highlighted the BFC's small-world topology. Modularity, a more advanced topological property, has been hypothesized to be evolutionary advantageous, contributin…	2009.0
000263162600003	Mapping Anatomical Connectivity Patterns of Human Cerebral Cortex Using In Vivo Diffusion Tensor Imaging Tractography	The characterization of the topological architecture of complex networks underlying the structural and functional organization of the brain is a basic challenge in neuroscience. However, direct evidence for anatomical connectivity networks in the human brain remains scarce. Here, we utilized diffusion tensor imaging deterministic tractography to construct a macroscale anatomical network capturing…	2009.0
000207451900014	Mapping Human Whole-Brain Structural Networks with Diffusion MRI	Understanding the large-scale structural network formed by neurons is a major challenge in system neuroscience. A detailed connectivity map covering the entire brain would therefore be of great value. Based on diffusion MRI, we propose an efficient methodology to generate large, comprehensive and individual white matter connectional datasets of the living or dead, human or animal brain. This non-…	2007.0
000249587100019	Small-world anatomical networks in the human brain revealed by cortical thickness from MRI	An important issue in neuroscience is the characterization for the underlying architectures of complex brain networks. However, little is known about the network of anatomical connections in the human brain. Here, we investigated large-scale anatomical connection patterns of the human cerebral cortex using cortical thickness measurements from magnetic resonance images. Two areas were considered a…	2007.0
000254728200007	Studying the human brain anatomical network via diffusion-weighted MRI and Graph Theory	Our goal is to study the human brain anatomical network. For this, the anatomical connection probabilities (ACP) between 90 cortical and subcortical brain gray matter areas are estimated from diffusion-weighted Magnetic Resonance Imaging (DW-MRI) techniques. The ACP between any two areas gives the probability that those areas are connected at least by a single nervous fiber. Then, the brain is mo…	2008.0
000247115300027	Simulation of robustness against lesions of cortical networks	Structure entails function, and thus a structural description of the brain will help to understand its function and may provide insights into many properties of brain systems, from their robustness and recovery from damage to their dynamics and even their evolution. Advances in the analysis of complex networks provide useful new approaches to understanding structural and functional properties of …	2007.0
000254682300008	Disrupted small-world networks in schizophrenia	The human brain has been described as a large, sparse, complex network characterized by efficient small-world properties, which assure that the brain generates and integrates information with high efficiency. Many previous neuroimaging studies have provided consistent evidence of dysfunctional connectivity among the brain regions in schizophrenia; however, little is known about whether or not thi…	2008.0
000260042800012	Organization of Excitable Dynamics in Hierarchical Biological Networks	This study investigates the contributions of network topology features to the dynamic behavior of hierarchically organized excitable networks. Representatives of different types of hierarchical networks as well as two biological neural networks are explored with a three-state model of node activation for systematically varying levels of random background network stimulation. The results demonstra…	2008.0
000245737200025	Small-world networks and epilepsy: Graph theoretical analysis of intracerebrally recorded mesial temporal lobe seizures	Objective: Neuronal networks with a so-called 'small-world' topography (characterized by strong clustering in combination with short path lengths) are known to facilitate synchronization, and possibly seizure generation. We tested the hypothesis that real functional brain networks during seizures display small-world features, using intracerebral recordings of mesial temporal lobe seizures.Methods…	2007.0
000250946400001	The application of graph theoretical analysis to complex networks in the brain	Considering the brain as a complex network of interacting dynamical systems offers new insights into higher level brain processes such as memory, planning, and abstract reasoning as well as various types of brain pathophysiology. This viewpoint provides the opportunity to apply new insights in network sciences, such as the discovery of small world and scale free networks, to data on anatomical an…	2007.0
000263232800006	Small-World Properties of Nonlinear Brain Activity in Schizophrenia	A disturbance in the interactions between distributed cortical regions may underlie the cognitive and perceptual dysfunction associated with schizophrenia. In this article, nonlinear measures of cortical interactions and graph-theoretical metrics of network topography are combined to investigate this schizophrenia 'disconnection hypothesis.' This is achieved by analyzing the spatiotemporal struct…	2009.0
000260027300019	Evolving functional network properties and synchronizability during human epileptic seizures	We assess electrical brain dynamics before, during, and after 100 human epileptic seizures with different anatomical onset locations by statistical and spectral properties of functionally defined networks. We observe a concave-like temporal evolution of characteristic path length and cluster coefficient indicative of a movement from a more random toward a more regular and then back toward a more …	2008.0	fixltx colorlink breaklink citecolor linkcolor urlcolor kaspar schindler depart epileptolog univers bonn sigmund freud bonn germani depart neurolog inselspit bern univers hospit univers bern switzerland stephan bialonski depart epileptolog univers bonn sigmund freud bonn germani helmholtz institut radiat nuclear physic univers bonn nussalle bonn germani mari theres horstmann depart epileptolog un…
000258806500009	Community structure and modularity in networks of correlated brain activity	Functional connectivity patterns derived from neuroimaging data may be represented as graphs or networks, with individual image voxels or anatomically-defined structures representing the nodes, and a measure of correlation between the responses in each pair of nodes determining the edges. This explicit network representation allows network-analysis approaches to be applied to the characterization…	2008.0
000241723000001	Self-organized criticality and scale-free properties in emergent functional neural networks	Recent studies on complex systems have shown that the synchronization of oscillators, including neuronal ones, is faster, stronger, and more efficient in small-world networks than in regular or random networks. We show that the functional structures in the brain can be self-organized to both small-world and scale-free networks by synaptic reorganization via spike timing dependent synaptic plastic…	2006.0	chang shin shine postech seunghwan swan postech depart physic pohang univers scienc technolog asia pacif center theoret physic hyoja dong pohang gyungbuk korea brain challeng complex system neuron massiv inter connect highli complex correl respons extern stimuli help brain extract relev pattern sensori input coordin movement control behavior understand complex nervou need character network struct…
000227984000018	Highly nonrandom features of synaptic connectivity in local cortical circuits	How different is local cortical circuitry from a random network? To answer this question, we probed synaptic connections with several hundred simultaneous quadruple whole-cell recordings from layer 5 pyramidal neurons in the rat visual cortex. Analysis of this dataset revealed several nonrandom features in synaptic connectivity. We confirmed previous reports that bidirectional connections are mor…	2005.0
000223582200003	The small world of the cerebral cortex	While much information is available on the structural connectivity of the cerebral cortex, especially in the primate, the main organization principles of the connection patterns linking brain areas, columns and individual cells have remained elusive. We attempt to characterize a wide variety of cortical connectivity data sets using a specific set of graph theory methods. We measure global aspects…	2004.0
000225160300021	Motifs in brain networks	Complex brains have evolved a highly efficient network architecture whose structural connectivity is capable of generating a large repertoire of functional states. We detect characteristic network building blocks ( structural and functional motifs) in neuroanatomical data sets and identify a small set of structural motifs that occur in significantly increased numbers. Our analysis suggests the hy…	2004.0
000224085400008	Organization, development and function of complex brain networks	Recent research has revealed general principles in the structural and functional organization of complex networks which are shared by various natural, social and technological systems. This review examines these principles as applied to the organization, development and function of complex brain networks. Specifically, we examine the structural properties of large-scale anatomical and functional …	2004.0
000207456100017	Identification and Classification of Hubs in Brain Networks	Brain regions in the mammalian cerebral cortex are linked by a complex network of fiber bundles. These inter-regional networks have previously been analyzed in terms of their node degree, structural motif, path length and clustering coefficient distributions. In this paper we focus on the identification and classification of hub regions, which are thought to play pivotal roles in the coordination…	2007.0
000262718100022	Graph theoretical analysis of magnetoencephalographic functional connectivity in Alzheimers disease	In this study we examined changes in the large-scale structure of resting-state brain networks in patients with Alzheimers disease compared with non-demented controls, using concepts from graph theory. Magneto-encephalograms (MEG) were recorded in 18 Alzheimers disease patients and 18 non-demented control subjects in a no-task, eyes-closed condition. For the main frequency bands, synchronization …	2009.0
000256885400011	Dynamic small-world behavior in functional brain networks unveiled by an event-related networks approach	There is growing interest in studying the role of connectivity patterns in brain functions. In recent years, functional brain networks were found to exhibit small-world properties during different brain states. In previous studies, time-independent networks were recovered from long time periods of brain activity. In this paper, we propose an approach, the event-related networks, that allows one t…	2008.0
000262300200012	Small-world and scale-free organization of voxel-based resting-state functional connectivity in the human brain	The brain is a complex dynamic system of functionally connected regions. Graph theory has been successfully used to describe the organization of such dynamic systems. Recent resting-state fMRI studies have suggested that inter-regional functional connectivity shows a small-world topology, indicating an organization of the brain in highly clustered sub-networks, combined with a high level of globa…	2008.0
000265727600010	Parcellation-Dependent Small-World Brain Functional Networks: A Resting-State fMRI Study	Recent studies have demonstrated small-world properties in both functional and structural brain networks that are constructed based on different parcellation approaches. However, one fundamental but vital issue of the impact of different brain parcellation schemes on the network topological architecture remains unclear. Here, we used resting-state functional MRI (fMRI) to investigate the influenc…	2009.0
000263232800024	Altered Small-World Brain Functional Networks in Children With Attention-Deficit/Hyperactivity Disorder	In this study, we investigated the changes in topological architectures of brain functional networks in attention-deficit/hyperactivity disorder (ADHD). Functional magnetic resonance images (fMRI) were obtained from 19 children with ADHD and 20 healthy controls during resting state. Brain functional networks were constructed by thresholding the correlation matrix between 90 cortical and subcortic…	2009.0
000260973800016	A Small World of Neuronal Synchrony	A small-world network has been suggested to be an efficient solution for achieving both modular and global processing-a property highly desirable for brain computations. Here, we investigated functional networks of cortical neurons using correlation analysis to identify functional connectivity. To reconstruct the interaction network, we applied the Ising model based on the principle of maximum en…	2008.0
000242708900071	Hierarchical organization unveiled by functional connectivity in complex brain networks	How do diverse dynamical patterns arise from the topology of complex networks? We study synchronization dynamics in the cortical brain network of the cat, which displays a hierarchically clustered organization, by modeling each node (cortical area) with a subnetwork of interacting excitable neurons. We find that in the biologically plausible regime the dynamics exhibits a hierarchical modular org…	2006.0
000274500900001	Community detection in graphs	The modern science of networks has brought significant advances to our understanding of complex systems. One of the most relevant features of graphs representing real systems is community structure, or clustering, i.e. the organization of vertices in clusters, with many edges joining vertices of the same cluster and comparatively few edges joining vertices of different clusters. Such clusters, or…	2010.0	graph cluster statist physic introduct origin graph theori date euler solut puzzl konigsberg bridg learn graph mathemat properti centuri extrem use represent wide varieti system differ area biolog social technolog inform network studi graph graph analysi crucial understand featur system instanc social network analysi start import topic sociolog recent time revolut provid scholar huge data comput …
000249785900008	Unveiling community structures in weighted networks	Random walks on simple graphs in connection with electrical resistor networks lead to the definition of Markov chains with transition probability matrix in terms of electrical conductances. We extend this definition to an effective transition matrix P-ij to account for the probability of going from vertex i to any vertex j of the original connected graph G. Also, we present an algorithm based on …	2007.0
000246985800005	Synchronization and modularity in complex networks	We investigate the connection between the dynamics of synchronization and the modularity on complex networks. Simulating the Kuramoto's model in complex networks we determine patterns of meta-stability and calculate the modularity of the partition these patterns provide. The results indicate that the more stable the patterns are, the larger tends to be the modularity of the partition defined by t…	2007.0	alex arena departa enginyeria informatica matematiqu universitat rovira virgili tarragona spain albert diaz guilera departa fisica fonament universitat barcelona marti franqu barcelona spain introduct theori complex network report major advanc understand network substrat natur social technolog process place complex network repres intric connect element system divers internet metabol network neura…
000256387900002	Motif-based communities in complex networks	Community definitions usually focus on edges, inside and between the communities. However, the high density of edges within a community determines correlations between nodes going beyond nearest neighbors, and which are indicated by the presence of motifs. We show how motifs can be used to define general classes of nodes, including communities, by extending the mathematical expression of Newman-G…	2008.0
000256427100005	Analysis of the structure of complex networks at different resolution levels	Modular structure is ubiquitous in real-world complex networks, and its detection is important because it gives insights into the structure-functionality relationship. The standard approach is based on the optimization of a quality function, modularity, which is a relative quality measure for the partition of a network into modules. Recently, some authors (Fortunato and Barthelemy 2007 Proc. Natl…	2008.0	introduct girvan newman highlight relev commun structur complex network propos method detect work open scenario deserv attent recent year special identifi structur mean reveal inform role group node case exampl worldwid airport network biolog network social network internet inform reveal commun structur real network valuabl scientist awar accuraci reliabl method detect substructur import advanc c…
000236249900027	Synchronization reveals topological scales in complex networks	We study the relationship between topological scales and dynamic time scales in complex networks. The analysis is based on the full dynamics towards synchronization of a system of coupled oscillators. In the synchronization process, modular structures corresponding to well-defined communities of nodes emerge in different time scales, ordered in a hierarchical way. The analysis also provides a use…	2006.0	alex arena departa enginyeria informatica matematiqu universitat rovira virgili tarragona spain albert diaz guilera departa fisica fonament universitat barcelona marti franqu barcelona spain conrad perez vicent departa fisica fonament universitat barcelona marti franqu barcelona spain scienc complex network subject attent physicist commun recent year complex network field divers internet world wi…
000232931200020	Local method for detecting communities	We propose a method of community detection that is computationally inexpensive and possesses physical significance to a member of a social network. This method is unlike many divisive and agglomerative techniques and is local in the sense that a community can be detected within a network without requiring knowledge of the entire network. A global application of this method is also introduced. Sev…	2005.0	jame bagrow erik bollt depart physic clarkson univers potsdam depart math scienc clarkson univers potsdam introduct shown past interest system repres network compos vertic edg system includ internet social friendship network food web citat network exampl social network repres peopl vertic edg link vertic peopl basi topic current area network idea commun detect commun loos describ collect vertic g…
000251985800006	Modularity and community detection in bipartite networks	The modularity of a network quantifies the extent, relative to a null model network, to which vertices cluster into community groups. We define a null model appropriate for bipartite networks, and use it to define a bipartite modularity. The bipartite modularity is presented in terms of a modularity matrix B; some key properties of the eigenspectrum of B are identified and used to describe an alg…	2007.0	pdffig epsfig mpsfig michael barber austrian research center gmbh bereich system research vienna austria michael barber arc introduct network attract burst attent decad use review includ ref applic natur social technolog network great current identif modular structur network detect modul commun allow quantit investig relev subnetwork differ properti aggreg properti network modul world wide set to…
000257235500018	Searching for communities in bipartite networks	Bipartite networks are a useful tool for representing and investigating interaction networks. We consider methods for identifying communities in bipartite networks. Intuitive notions of network community groups are made explicit using Newman's modularity measure. A specialized version of the modularity, adapted to be appropriate for bipartite networks, is presented; a corresponding algorithm is d…	2008.0	algorithm axiom case claim conclus condit conjectur corollari criterion definit exampl exercis lemma notat problem proposit remark solut summari pdffig epsfig mpsfig michael barber address austrian research center gmbh bereich system research vienna austria margarida faria address universidad madeira funchal portug ludwig streit address universidad madeira funchal portug oleg strogan address univ…
000252884100026	The entropy of randomized network ensembles	Randomized network ensembles are the null models of real networks and are extensively used to compare a real system to a null hypothesis. In this paper we study network ensembles with the same degree distribution, the same degree correlations and the same community structure of any given real network. We characterize these randomized network ensembles by their entropy, i.e. the normalized logarit…	2008.0	center center ginestra bianconi bianconi abdu salam intern center theoret physic strada costiera triest itali complex system structur organ complex system network genealog tree introduct complex network depend global structur organ link function constraint network satisfi real network differ level organ character structur differ quantiti propos densiti link degre sequenc degre degre correl cluste…
000258179000022	Entropies of complex networks with hierarchically constrained topologies	The entropy of a hierarchical network topology in an ensemble of sparse random networks, with 'hidden variables' associated with its nodes, is the log-likelihood that a given network topology is present in the chosen ensemble. We obtain a general formula for this entropy, which has a clear interpretation in some simple limiting cases. The results provide keys with which to solve the general probl…	2008.0
000267972700003	Assessing the relevance of node features for network structure	Networks describe a variety of interacting complex systems in social science, biology, and information technology. Usually the nodes of real networks are identified not only by their connections but also by some other characteristics. Examples of characteristics of nodes can be age, gender, or nationality of a person in a social network, the abundance of proteins in the cell taking part in protei…	2009.0	network gener tool describ structur interact depend dispar system cell metabol internet societi loos speak topolog given network thought byproduct chanc necess function aspect structur featur select stochast evolutionari process issu separ chanc necess network attract entail understand random network ensembl chanc inher structur featur develop techniqu infer structur function characterist basi gi…
000246074300002	Detecting complex network modularity by dynamical clustering	Based on cluster desynchronization properties of phase oscillators, we introduce an efficient method for the detection and identification of modules in complex networks. The performance of the algorithm is tested on computer generated and real-world networks whose modular structure is already known or has been studied by means of other methods. The algorithm attains a high level of precision, esp…	2007.0
000221447300024	Self-contained algorithms to detect communities in networks	The investigation of community structures in networks is an important issue in many domains and disciplines. In this paper we present a new class of local and fast algorithms which incorporate a quantitative definition of community. In this way the algorithms for the identification of the community structure become fully self-contained and one does not need additional non-topological information …	2004.0
000231564100046	Finding local community structure in networks	Although the inference of global community structure in networks has recently become a topic of great interest in the physics community, all such algorithms require that the graph be completely known. Here, we define both a measure of local community structure and an algorithm that infers the hierarchy of communities that enclose a given vertex by exploring the graph one vertex at a time. This al…	2005.0	aaron clauset depart scienc univers mexico albuquerqu aaron introduct recent physicist increasingli interest repres pattern interact complex system network canon exampl includ internet world wide social network citat network biolog network case model graph vertic edg physic connect comput friendship peopl citat academ paper network global organ vertic commun garner broad insid physic commun conve…
000255398800046	Hierarchical structure and the prediction of missing links in networks	Networks have in recent years emerged as an invaluable tool for describing and quantifying complex systems in many branches of science(1-3). Recent studies suggest that networks often exhibit hierarchical organization, in which vertices divide into groups that further subdivide into groups of groups, and so forth over multiple scales. In many cases the groups are found to correspond to known func…	2008.0	aaron clauset depart scienc univers mexico albuquerqu santa institut hyde park road santa cristoph moor depart scienc univers mexico albuquerqu santa institut hyde park road santa depart physic astronomi univers mexico albuquerqu newman santa institut hyde park road santa depart physic center studi complex system univers michigan arbor great deal recent work devot studi cluster commun structur ne…
000248921000001	Structural inference of hierarchies in networks	One property of networks that has received comparatively little attention is hierarchy, i.e., the property of having vertices that cluster together in groups, which then join to form groups of groups, and so forth, up through all levels of organization in the network. Here, we give a precise definition of hierarchical structure, give a generic model for generating arbitrary hierarchical structure…	2007.0	aaron clausetaaron depart scienc univers mexico albuquerqu cristoph mooremoor depart scienc physic astronomi univers mexico albuquerqu mark newmanmejn umich depart physic center studi complex system univers michigan arbor introduct network graph provid use mathemat represent broad varieti complex system world wide internet social biochem ecolog system decad seen surg scienc studi network includ e…
000261836700002	Creative elements: network-based predictions of active centres in proteins and cellular and social networks	Active centres and hot spots of proteins have a paramount importance in enzyme action, protein-complex formation and drug design. Recently, several publications successfully applied the analysis of residue networks to predict active centres in proteins. Most real-world networks show several properties, such as small-worldness or scale-free degree distribution, which are rather general features of…	2008.0
000243165200012	The effect of size heterogeneity on community identification in complex networks	Identifying community structure can be used as a potent tool in the analysis and understanding of the structure of complex networks. Up to now, methods for evaluating the performance of identification algorithms have used ad hoc networks with communities of equal size. We show that inhomogeneities in community sizes can and do affect the performance of algorithms considerably, and propose an alte…	2006.0	effect size heterogen commun identif complex network leon danon departa fisica fonament universitat barcelona marti franqu barcelona spain albert diaz guilera departa fisica fonament universitat barcelona marti franqu barcelona spain alex arena departa enginyeria informatica matematiqu campu sescelad universitat rovira virgili tarragona spain introduct natur artifici system architectur best descr…
000231943100012	Improved spectral algorithm for the detection of network communities	We review and improve a recently introduced method for the detection of communities in complex networks. This method combines spectral properties of some matrices encoding the network topology, with well known hierarchical clustering techniques, and the use of the modularity parameter to quantify the goodness of any possible community subdivision. This provides one of the best available methods f…	2005.0	luca donetti address departamento electronica tecnologia computador universidad granada granada spain miguel munoz address departamento fisica materia instituto fisica teorica computacion carlo universidad granada granada spain complex network recent activ topic investig physic relev model real complex system rang social commun network biolog neural scienc common featur real network presenc commu…
000231564100131	Community detection in complex networks using extremal optimization	We propose a method to find the community structure in complex networks based on an extremal optimization of the value of modularity. The method outperforms the optimal modularity found by the existing algorithms in the literature giving a better understanding of the community structure. We present the results of the algorithm for computer-simulated and real networks and compare them with other a…	2005.0	descript structur complex network focu attent physicist commun recent year level descript rang microscop degre cluster coeffici central measur individu node macroscop descript term statist properti network degre distribut total cluster coeffici degre degre correl extrem mesoscop descript network tri explain commun structur gener notion commun structur complex network point physic literatur girvan…
000267585700020	Communicability graph and community structures in complex networks	We use the concept of the network communicability [E. Estrada, N. Hatano, Communicability in complex networks, Phys. Rev. E 77 (2008) 036111] to define communities in a complex network. The communities are defined as the cliques of a 'communicability graph', which has the same set of nodes as the complex network and links determined by the communicability function. Then, the problem of finding th…	2009.0
000247952800009	Weighted network modules	The inclusion of link weights into the analysis of network properties allows a deeper insight into the (often overlapping) modular structure of real-world webs. We introduce a clustering algorithm clique percolation method with weights (CPMw) for weighted networks based on the concept of percolating k-cliques with high enough intensity. The algorithm allows overlaps between the modules. First, we…	2007.0	ill farka daniel abel gerg palla tama vicsek dept biolog physic eotvo univers stat biol phi group pazmani budapest hungari vicsek angel elt introduct network provid ubiquit mathemat framework analysi natur system allow pictur model understand simpl intuit high divers phenomena rang technolog web live cell ecolog interact societi applic network approach abil dissect phenomenon analysi list meaning…
000235172100022	Edge-count probabilities for the identification of local protein communities and their organization	We present a computational approach based on a local search strategy that discovers sets of proteins that preferentially interact with each other. Such sets are referred to as protein communities and are likely to represent functional modules. Preferential interaction between module members is quantified via an analytical framework based on a network null model known as the random graph with give…	2006.0
000243456300009	Resolution limit in community detection	Detecting community structure is fundamental for uncovering the links between structure and function in complex networks and for practical applications in many disciplines such as biology and sociology. A popular method now widely used relies on the optimization of a quantity called modularity, which is a quality index for a partition of a network into communities. We find that modularity optimiz…	2007.0	santo fortunato school informat biocomplex center indiana univers eigenmann hall east tenth street bloomington fakultat physik universitat bielefeld bielefeld germani complex network lagrang laboratori cnll foundat torino itali marc barthelemi school informat biocomplex center indiana univers eigenmann hall east tenth street bloomington centr etud bruyer chatel depart physiqu theoriqu applique br…
000233603200044	Finding instabilities in the community structure of complex networks	The problem of finding clusters in complex networks has been studied by mathematicians, computer scientists, and, more recently, by physicists. Many of the existing algorithms partition a network into clear clusters without overlap. Here we introduce a method to identify the nodes lying 'between clusters,' allowing for a general measure of the stability of the clusters. This is done by adding noi…	2005.0	david gfeller jean cedric chappeli paolo rio laboratoir biophysiqu statistiqu school commun scienc ecol polytechniqu federal lausann lausann switzerland framework complex network provid remark tool analysi complex system consist interact entiti system internet interact protein social network success describ consid complex network histor theoret model interact complex system erdo renyi graph model…
000248194700068	Spectral coarse graining of complex networks	Reducing the complexity of large systems described as complex networks is key to understanding them and a crucial issue is to know which properties of the initial system are preserved in the reduced one. Here we use random walks to design a coarse graining scheme for complex networks. By construction the coarse graining preserves the slow modes of the walk, while reducing significantly the size a…	2007.0
000268616500026	Analysis of community structure in networks of correlated data	We present a reformulation of modularity that allows the analysis of the community structure in networks of correlated data. The modularity preserves the probabilistic semantics of the original definition even when the network is directed, weighted, signed, and has self-loops. This is the most general condition one can find in the study of any network, in particular those defined from correlated …	2009.0	introduct complex network graph repres intric connect element natur artifici system descript term statist properti larg develop look univers classif network local analyz characterist partial hidden global statist descript emerg relev discoveri commun structur mean exist dens strongli connect group node spars weak connect group studi commun structur help elucid organ network eventu relat function …
000274280600005	Finding Overlapping Communities Using Disjoint Community Detection Algorithms	Many algorithms have been designed to discover community structure in networks. Most of these detect disjoint communities, while a few can find communities that overlap. We propose a new, two-phase, method of detecting overlapping communities. In the first phase, a network is transformed to a new one by splitting vertices, using the idea of split betweenness; in the second phase, the transformed …	2009.0
000258179000021	Community detection in complex networks by dynamical simplex evolution	We benchmark the dynamical simplex evolution (DSE) method with several of the currently available algorithms to detect communities in complex networks by comparing correctly identified nodes for different levels of 'fuzziness' of random networks composed of well-defined communities. The potential benefits of the DSE method to detect hierarchical substructures in complex networks are discussed.	2008.0
000248620400006	A network-based method for target selection in metabolic networks	Motivation: The lack of new antimicrobials, combined with increasing microbial resistance to old ones, poses a serious threat to public health. With hundreds of genomes sequenced, systems biology promises to help in solving this problem by uncovering new drug targets. Results: Here, we propose an approach that is based on the mapping of the interactions between biochemical agents, such as protein…	2007.0
000238236700049	Comparison and validation of community structures in complex networks	The issue of partitioning a network into communities has attracted a great deal of attention recently. Most authors seem to equate this issue with the one of finding the maximum value of the modularity, as defined by Newman. Since the problem formulated this way is believed to be NP-hard, most effort has gone into the construction of search algorithms, and less to the question of other measures o…	2006.0	exampl network commun valid distanc measur hierarch cluster mean introduct complex network assembl node edg nontrivi properti system differ field sociolog scientif collabor structur organ biolog protein gene interact technolog internet system compos larg number interact agent complex origin partli heterogen interact pattern given high degre complex necessari divid network differ subgroup facilit …
000259263700033	Comparative definition of community and corresponding identifying algorithm	A comparative definition for community in networks is proposed, and the corresponding detecting algorithm is given. A community is defined as a set of nodes, which satisfies the requirement that each node's degree inside the community should not be smaller than the node's degree toward any other community. In the algorithm, the attractive force of a community to a node is defined as the connectio…	2008.0
000258179000023	Community detection by signaling on complex networks	Based on a signaling process of complex networks, a method for identification of community structure is proposed. For a network with n nodes, every node is assumed to be a system which can send, receive, and record signals. Each node is taken as the initial signal source to excite the whole network one time. Then the source node is associated with an n-dimensional vector which records the effects…	2008.0
000227459400040	Coarse-graining and self-dissimilarity of complex networks	Can complex engineered and biological networks be coarse-grained into smaller and more understandable versions in which each node represents an entire pattern in the original network? To address this, we define coarse-graining units as connectivity patterns which can serve as the nodes of a coarse-grained network and present algorithms to detect them. We use this approach to systematically revers…	2005.0
000255457000026	Robustness of community structure in networks	The discovery of community structure is a common challenge in the analysis of network data. Many methods have been proposed for finding community structure, but few have been proposed for determining whether the structure found is statistically significant or whether, conversely, it could have arisen purely as a result of chance. In this paper we show that the significance of community structure …	2008.0	brian karrer depart physic univers michigan arbor elizaveta levina depart statist univers michigan arbor newman depart physic univers michigan arbor center studi complex system univers michigan arbor introduct network scientif decompos natur commun modul dens connect subset node sparser connect case commun correspond behavior function unit network function modul biochem network social group socia…
000245449900006	Limited resolution in complex network community detection with Potts model approach	According to Fortunato and Barthelemy, modularity-based community detection algorithms have a resolution threshold such that small communities in a large network are invisible. Here we generalize their work and show that the q-state Potts community detection method introduced by Reichardt and Bornholdt also has a resolution threshold. The model contains a parameter by which this threshold can be …	2007.0	jussi kumpula jari saramaki kimmo kaski jano kertesz laboratori comput engin helsinki univers technolog finland jkumpula depart theoret physic budapest univers technolog econom budapest hungari kcomplex system hcnetwork genealog tree fbstructur organ complex system ssocial econom system english introduct network effici repres varieti complex system includ technolog biolog social system network su…
000259263700021	Sequential algorithm for fast clique percolation	In complex network research clique percolation, introduced by Palla, Derenyi, and Vicsek [Nature (London) 435, 814 (2005)], is a deterministic community detection method which allows for overlapping communities and is purely based on local topological properties of a network. Here we present a sequential clique percolation algorithm (SCP) to do fast community detection in weighted and unweighted …	2008.0	corollari lemma short titl jussi kumpula jkumpula mikko kivela kimmo kaski jari saramaki depart biomed engin comput scienc helsinki univers technolog finland introduct decad complex network standard framework studi complex system simplic network represent interact interact element map link node respect facilit number system rang human societi biolog system promin featur complex network relat meso…
000264115300004	Detecting the overlapping and hierarchical community structure in complex networks	Many networks in nature, society and technology are characterized by a mesoscopic level of organization, with groups of nodes forming tightly connected units, called communities or modules, that are only weakly linked to each other. Uncovering this community structure is one of the most important problems in the field of complex networks. Networks often show a hierarchical organization, with comm…	2009.0
000268616500030	Benchmarks for testing community detection algorithms on directed and weighted graphs with overlapping communities	Many complex networks display a mesoscopic structure with groups of nodes sharing many links with the other nodes in their group and comparatively few with nodes of different groups. This feature is known as community structure and encodes precious information about the organization and the function of the nodes. Many algorithms have been proposed but it is not yet clear how they should be tested…	2009.0	network commun structur introduct complex system character divis subsystem turn contain subsystem hierarch fashion herbert simon point hierarch organ play crucial role gener evolut complex system complex system describ graph network elementari part mutual interact node link respect network subsystem appear subgraph high densiti intern link loos connect subgraph call commun occur wide varieti netw…
000251731700010	Deterministic modularity optimization	We study community structure of networks. We have developed a scheme for maximizing the modularity Q [1] based on mean field methods. Further, we have defined a simple family of random networks with community structure; we understand the behavior of these networks analytically. Using these networks, we show how the mean field methods display better performance than previously known deterministic …	2007.0	sune lehmann lar hansen informat mathemat model technic univers denmark build lyngbi denmark theoret foundat understand complex network develop rapidli cours past year recent subject detect network commun gain larg attent review ref commun structur describ properti network node divid modul dens connect member modul sparser connect modul spite tremend research effort mathemat tool develop structur…
000254292300079	Community structure in directed networks	We consider the problem of finding communities or modules in directed networks. In the past, the most common approach to this problem has been to ignore edge direction and apply methods developed for community discovery in undirected networks, but this approach discards potentially useful information contained in the edge directions. Here we show how the widely used community finding technique of…	2008.0	fundament level network consist node vertic connect pair line edg variat extens possibl includ network direct edg weight edg label node edg flexibl structur lend model wide array complex system network result attract consider attent recent physic literatur network display commun structur divid natur commun modul dens connect commun sparser connect commun proven right function build block network …
000260141300072	Synchronization Interfaces and Overlapping Communities in Complex Networks	We show that a complex network of phase oscillators may display interfaces between domains (clusters) of synchronized oscillations. The emergence and dynamics of these interfaces are studied for graphs composed of either dynamical domains (influenced by different forcing processes), or structural domains (modular networks). The obtained results allow us to give a functional definition of overlapp…	2008.0	depart physic minerva center ilan univers ramat israel leyva almendr sendina nadal buldu dpto fisica universidad juan carlo tulipan mostol madrid spain havlin depart physic minerva center ilan univers ramat israel boccaletti embassi itali aviv hamer aviv israel istituto sistemi complessi madonna piano sesto fiorentino itali function natur biolog neural chemic artifici technolog network display co…
000228752500009	Identifying communities within energy landscapes	Potential energy landscapes can be represented as a network of minima linked by transition states. The community structure of such networks has been obtained for a series of small Lennard-Jones (LJ) clusters. This community structure is compared to the concept of funnels in the potential energy landscape. Two existing algorithms have been used to find community structure, one involving removing e…	2005.0
000269637900033	Spectral and dynamical properties in classes of sparse networks with mesoscopic inhomogeneities	We study structure, eigenvalue spectra, and random-walk dynamics in a wide class of networks with subgraphs (modules) at mesoscopic scale. The networks are grown within the model with three parameters controlling the number of modules, their internal structure as scale-free and correlated subgraphs, and the topology of connecting network. Within the exhaustive spectral analysis for both the adjac…	2009.0	marija mitrov bosiljka tadic scientif comput laboratori institut physic belgrad serbia theoret physic jozef stefan institut ljubljana slovenia ystem network investig structur dynam properti network exhibit inhomogen scale local level individu node mesoscop group node global network level mesoscop inhomogen network defin topolog distinct group node rang node larg modul commun differ interconnect n…
000233603200016	Local modularity measure for network clusterizations	Many complex networks have an underlying modular structure, i.e., structural subunits (communities or clusters) characterized by highly interconnected nodes. The modularity Q has been introduced as a measure to assess the quality of clusterizations. Q has a global view, while in many real-world networks clusters are linked mainly locally among each other (local cluster connectivity). Here we intr…	2005.0
000252861600014	Fuzzy communities and the concept of bridgeness in complex networks	We consider the problem of fuzzy community detection in networks, which complements and expands the concept of overlapping community structure. Our approach allows each vertex of the graph to belong to multiple communities at the same time, determined by exact numerical membership degrees, even in the presence of uncertainty in the data being analyzed. We create an algorithm for determining the o…	2008.0	tama nepusz nepusz kfki research institut particl nuclear physic hungarian academi scienc depart biophys budapest hungari kingston univers school life scienc kingston thame unit kingdom budapest univers technolog econom depart measur inform system budapest hungari andrea petroczi kingston univers school life scienc kingston thame surrey unit kingdom laszlo negyessi neurobion research group hungar…
000240870300020	Finding community structure in networks using the eigenvectors of matrices	We consider the problem of detecting communities or modules in networks, groups of vertices with a higher-than-average density of edges connecting them. Previous work indicates that a robust approach to this problem is the maximization of the benefit function known as 'modularity' over possible divisions of a network. Here we show that this maximization process can be written in terms of the eige…	2006.0	newman depart physic center studi complex system univers michigan arbor network attract consider recent attent physic field foundat mathemat represent varieti complex system includ biolog social system internet worldwid common featur network commun structur tendenc vertic divid group dens connect group sparser connect social network biochem network inform network shown possess strong commun struc…
000247114100006	Mixture models and exploratory analysis in networks	Networks are widely used in the biological, physical, and social sciences as a concise mathematical representation of the topology of systems of interacting components. Understanding the structure of these networks is one of the outstanding challenges in the study of complex systems. Here we describe a general technique for detecting structural features in large-scale network data that works by d…	2007.0	newman leicht depart physic univers michigan arbor introduct year network field power tool repres structur complex system metabol protein interact genet regulatori network heavili studi biolog medicin internet world wide inform scienc food web speci interact network ecolog network person social contact epidemiolog sociolog manag scienc studi network goe current surg recent work differ fundament e…
000225970700043	Analysis of weighted networks	The connections in many networks are not merely binary entities, either present or not, but have associated weights that record their strengths relative to one another. Recent studies of networks have. by and lame. steered clear Of Such weighted networks, which are often perceived as being, harder to analyze than their unweighted counterparts. Here we point Out that weighted networks can in many …	2004.0	tion system use repres network graph collect vertic join pair edg exampl includ internet world wide citat network social network biolog biochem network kind establish branch studi mathemat sociolog research network recent year attract signific attent member physic commun success appli varieti physic idea analysi model system network studi physic literatur binari natur edg vertic present network r…
000183915400020	Heterogeneity in oscillator networks: Are smaller worlds easier to synchronize?	Small-world and scale-free networks are known to be more easily synchronized than regular lattices, which is usually attributed to the smaller network distance between oscillators. Surprisingly, we find that networks with a homogeneous distribution of connectivity are more synchronizable than heterogeneous ones, even though the average network distance is larger. We present numerical computations…	2003.0	phi lett takashi nishikawa mail tnishi chao current address depart mathemat clement hall southern methodist univers dalla adilson motter mail motter mpipk dresden current address planck institut physic complex system nothnitz strass dresden germani ying cheng frank hoppensteadt semin work watt strogatz shown real network differ natur small world properti character high cluster averag network dist…
000234179600029	Computing communities in large networks using random walks	Dense subgraphs of sparse graphs (communities), which appear in most real-world complex networks, play an important role in many contexts. Computing them however is generally expensive. We propose here a measure of similarities between vertices based on random walks which has several important advantages: it captures well the community structure in a network, it can be computed efficiently, it wo…	2005.0	properti definit lemma matthieu latapi pascal pon liafa cnr univers pari place jussieu pari cedex franc latapi pon liafa jussieu introduct recent advanc brought import complex network differ domain sociolog acquaint network collabor network biolog metabol network gene network scienc internet topolog graph network refer review differ perspect exhaust bibliographi associ graph gener global spars lo…
000229292200003	A network analysis of committees in the US House of Representatives	Network theory provides a powerful tool for the representation and analysis of complex systems of interacting agents. Here, we investigate the U.S. House of Representatives network of committees and subcommittees, with committees connected according to 'interlocks,' or common membership. Analysis of this network reveals clearly the strong links between different committees, as well as the intrins…	2005.0
000251438800039	Community structure in the United States House of Representatives	We investigate the networks of committee and subcommittee assignments in the United States House of Representatives from the 101st-108th Congresses, with the committees connected by 'interlocks' or common membership. We examine the community structure in these networks using several methods, revealing strong links between certain committees as well as an intrinsic hierarchical structure in the Ho…	2007.0	pac introduct detail work make unit state perform congression committe subcommitte contrast parliamentari democraci great britain canada larger legisl process directli hand polit parti conduct session entir parliament legisl draft committe congress subject ultim roll vote senat hous repres import role play committe subcommitte make studi format composit vital understand work american legislatur p…
000254539900030	Inversion method for content-based networks	In this paper, we generalize a recently introduced expectation maximization (EM) method for graphs and apply it to content-based networks. The EM method provides a classification of the nodes of a graph, and allows one to infer relations between the different classes. Content-based networks are ideal models for graphs displaying any kind of community and/or multipartite structure. We show both nu…	2008.0	jose ramasco jramasco cnll foundat vial severo torino itali muhittin mungan mmungan boun depart physic faculti art scienc gazi univers bebek istanbul turkey feza gursey institut cengelkoy istanbul turkey introduct classifi item respect properti fundament problem properti inher object difficulti decid group requir establish discrimin threshold matter complic instead inher properti tri classifi ele…
000251731800009	Role models for complex networks	We present a framework for automatically decomposing ('block-modeling') the functional classes of agents within a complex network. These classes are represented by the nodes of an image graph ('block model') depicting the main patterns of connectivity and thus functional roles in the network. Using a first principles approach, we derive a measure for the fit of a network to any given image graph …	2007.0	jorg reichardt institut theoret physic univers wurzburg wurzburg germani dougla white depart anthropolog institut mathemat behavior scienc school social scienc univers california irvin analysi structur statist properti complex network major foci complex system scienc moment context social network idea pattern connect relat function agent network known play role assum posit complex system scienc e…
000225220500085	Detecting fuzzy community structures in complex networks with a Potts model	A fast community detection algorithm based on a q-state Potts model is presented. Communities (groups of densely interconnected nodes that are only loosely connected to the rest of the network) are found to coincide with the domains of equal spin value in the minima of a modified Potts spin glass Hamiltonian. Comparing global and local minima of the Hamiltonian allows for the detection of overlap…	2004.0	jorg reichardt stefan bornholdt center bioinformat univers leipzig kreuzstr leipzig germani institut theoret physic univers bremen bremen germani present address find group alik element data great quantit scienc multivari data object character vector attribut number effici understood cluster algorithm exist allow cluster similar object base metric attribut vector data relat form network graph con…
000242974000004	When are networks truly modular?	The study of cluster or community structure of complex networks contributes to the understanding of networks at a functional level. In many networks, latent classes of nodes are suspected which manifest themselves as communities, i.e. groups of nodes with a high link density among the nodes of the same class and low link density between nodes of different classes. Community detection algorithms a…	2006.0
000258473800076	(Un)detectable cluster structure in sparse networks	Can a cluster structure in a sparse relational data set, i.e., a network, be detected at all by unsupervised clustering techniques? We answer this question by means of statistical mechanics making our analysis independent of any particular algorithm used for clustering. We find a sharp transition from a phase in which the cluster structure is not detectable at all to a phase in which it can be de…	2008.0
000251029200008	Social network topology: a Bayesian approach	Elucidating the pattern of links within social networks is a challenging problem. Of particular difficulty is determining the existence of links in those groups that take active measures to conceal their internal connections, such as terrorist or criminal organizations where conventional social network analysis data-gathering techniques cannot be applied. Network representations of such organizat…	2007.0
000270383500021	Spectral tripartitioning of networks	We formulate a spectral graph-partitioning algorithm that uses the two leading eigenvectors of the matrix corresponding to a selected quality function to split a network into three communities in a single step. In so doing, we extend the recursive bipartitioning methods developed by Newman [M. E. J. Newman, Proc. Natl. Acad. Sci. U.S.A. 103, 8577 (2006); Phys. Rev. E 74, 036104 (2006)] to allow o…	2009.0	thoma richardson peter mucha http netwiki amath mucha mason porter carolina center appli mathemat depart mathemat univers north carolina chapel hill institut advanc materi nanosci technolog univers north carolina chapel hill oxford centr industri appli mathemat mathemat institut univers oxford unit kingdom introduct network graph provid power represent analysi complex system interact entiti frame…
000268616500021	Multiresolution community detection for megascale networks by information-based replica correlations	We use a Potts model community detection algorithm to accurately and quantitatively evaluate the hierarchical or multiresolution structure of a graph. Our multiresolution algorithm calculates correlations among multiple copies ('replicas')of the same graph over a range of resolutions. Significant multiresolution structures are identified by strongly correlated replicas. The average normalized mut…	2009.0	peter ronhovd zohar nussinov washington univers loui campu brook drive loui missouri introduct focu studi complex network identifi suspect intern structur structur term commun divis model graph recent introduct physic network featur organ structur system commun divis depend scale examin differ scale correspond distinct commun divis differ intern commun edg densiti system includ hierarch organ mul…
000252873900007	Maps of random walks on complex networks reveal community structure	To comprehend the multipartite organization of large-scale biological and social systems, we introduce an information theoretic approach that reveals community structure in weighted and directed networks. We use the probability flow of random walks on a network as a proxy for information flows in the real system and decompose the network into modules by compressing a description of the probabilit…	2008.0	hyperref pdftitl map inform flow reveal commun structur complex network pdfauthor martin rosval carl bergstrom rosval rosval washington depart biolog univers washington seattl rosval washington bergstrom cbergst washington depart biolog univers washington seattl santa institut hyde park santa http octavia zoolog washington complex network cluster inform theori compress biolog social system differ…
000246239400006	An information-theoretic framework for resolving community structure in complex networks	To understand the structure of a large-scale biological, social, or technological network, it can be helpful to decompose the network into smaller subunits or modules. In this article, we develop an information-theoretic foundation for the concept of modularity in networks. We identify the modules of which the network is composed by finding an optimal compression of its topology, capitalizing on …	2007.0	object natur protein human interact group compos social freeman technolog eriksen biolog system hartwel group form distinct intermedi level microscop macroscop descript group structur coupl aspect function includ robust hartwel stabil variano interact compon complex network node connect link group interact object form highli connect modul weakli connect comprehend structur dauntingli complex netw…
000252861600011	Identifying network communities with a high resolution	Community structure is an important property of complex networks. The automatic discovery of such structure is a fundamental task in many disciplines, including sociology, biology, engineering, and computer science. Recently, several community discovery algorithms have been proposed based on the optimization of a modularity function (Q). However, the problem of modularity optimization is NP-hard …	2008.0	jianhua ruan weixiong zhang depart scienc depart genet washington univers loui loui jruan wustl zhang wustl supplement file http wustl qcut supplement keyword commun structur complex network modular graph partit introduct complex system repres network vertic element edg repres relationship pair element exampl includ social network genet network internet effort devot studi topolog properti common …
000269353300042	Quantifying and identifying the overlapping community structure in networks	It has been shown that the communities of complex networks often overlap with each other. However, there is no effective method to quantify the overlapping community structure. In this paper, we propose a metric to address this problem. Instead of assuming that one node can only belong to one community, our metric assumes that a maximal clique only belongs to one community. In this way, the overl…	2009.0	shen shenhuawei softwar cheng feng guojiafeng softwar institut comput technolog chines academi scienc beij china introduct complex system natur societi describ term network graph studi network crucial understand structur function complex system common featur complex network commun structur exist group node node group connect rest network commun reflect local topolog relationship element target sy…
000264095500038	Detect overlapping and hierarchical community structure in networks	Clustering and community structure is crucial for many network systems and the related dynamic processes. It has been shown that communities are usually overlapping and hierarchical. However, previous methods investigate these two properties of community structure separately. This paper proposes an algorithm (EAGLE) to detect both the overlapping and hierarchical properties of complex community s…	2009.0	huawei shen xueqi cheng institut comput technolog chines academi scienc beij china graduat univers chines academi scienc beij china school engin scienc univers scienc technolog china hefei china introduct complex system natur societi describ term network graph exampl includ internet world wide social biolog system kind past decad theori complex network attract attent complex network usual charact…
000232392200007	Diffusion and networks: A powerful combination!	Over the last decade, an enormous interest and activity in complex networks have been witnessed within the physics community. On the other hand, diffusion and its theory have equipped the toolbox of the physicist for decades. In this paper, we will demonstrate how to combine these two seemingly different topics in a fruitful manner. In particular, we will review and develop further an auxiliary d…	2005.0
000220265300019	Diffusion on complex networks: a way to probe their large-scale topological structures	A diffusion process on complex networks is introduced in order to uncover their large-scale topological structures. This is achieved by focusing on the slowest decaying diffusive modes of the network. The proposed procedure is applied to real-world networks like a friendship network of known modular structure, and an Internet routing network. For the friendship network, its known structure is wel…	2004.0
000232226500016	Referee networks and their spectral properties	The bipartite graph connecting products and reviewers of that product is studied empirically in the case of amazon.com. We find that the network has power-law degree distribution on the side of reviewers, while on the side of products the distribution is better fitted by stretched exponential. The spectrum of normalised adjacency matrix shows power-law tail in the density of states. Establishing …	2005.0
000237335700008	Random field Ising model and community structure in complex networks	We propose a method to determine the community structure of a complex network. In this method the ground state problem of a ferromagnetic random field Ising model is considered on the network with the magnetic field B-s = +infinity, B-t = -infinity, and B-i not equal s,B-t=0 for a node pair s and t. The ground state problem is equivalent to the so-called maximum flow problem, which can be solved …	2006.0
000266414100035	Improved community structure detection using a modified fine-tuning strategy	The community structure of a complex network can be determined by finding the partitioning of its nodes that maximizes modularity. Many of the proposed algorithms for doing this work by recursively bisecting the network. We show that this unduely constrains their results, leading to a bias in the size of the communities they find and limiting their effectiveness. To solve this problem, we propose…	2009.0
000257967800028	On the equivalence of the label propagation method of community detection and a Potts model approach	We show that the recently introduced label propagation method for detecting communities in complex networks is equivalent to finding the local minima of a simple Potts model. Applying to empirical data, the number of such local minima was found to be very high, much larger than the number of modes in the graph. The aggregation method for combining information from more local minima shows a tenden…	2008.0	bute gerg tibelycor correspond author tibelyg maxwel bute jano kertesz bute depart theoret physic budapest univers technolog econom solid state physic research group budafoki budapest hungari keyword form keyword keyword network commun structur introduct investig commun structur complex network focu network research special attent pay commun structur network detect analysi group dens interconnect…
000270383500025	Community detection in networks with positive and negative links	Detecting communities in complex networks accurately is a prime challenge, preceding further analyses of network characteristics and dynamics. Until now, community detection took into account only positively valued links, while many actual networks also feature negative links. We extend an existing Potts model to incorporate negative links as well, resulting in a method similar to the clustering …	2009.0	complex network commun detect modular neg link social balanc theori intern relat introduct complex phenomena repres network subsequ analyz fruit target network analysi detect commun basi link possibl valu weight arc edg connect node intuit assign node commun link commun rel dens commun rel spars mean compar actual densiti expect densiti link commun furthermor node exampl human protein member diff…
000239425700007	Network community structure and loop coefficient method	A modular structure, in which groups of tightly connected nodes could be resolved as separate entities, is a property that can be found in many complex networks. In this paper, we propose a algorithm for identifying communities in networks. It is based on a local measure, so-called loop coefficient that is a generalization of the clustering coefficient. Nodes with a large loop coefficient tend to…	2006.0
000256493500006	A vector partitioning approach to detecting community structure in complex networks	In recent years, the problem of community structure detection has attracted more and more attention and many approaches have been proposed. Recently, Newman pointed out that this issue can be transformed into the problem of constrained maximization of the assignment matrix over possible divisions of a network. He presents further that this maximization process can be Written in terms of the eigen…	2008.0
000256781800003	Optimal partition and effective dynamics of complex networks	Given a large and complex network, we would like to find the best partition of this network into a small number of clusters. This question has been addressed in many different ways. Here we propose a strategy along the lines of optimal prediction for the Markov chains associated with the dynamics on these networks. We develop the necessary ingredients for such an optimal partition strategy, and w…	2008.0
000251731800011	Finding community structures in complex networks using mixed integer optimisation	The detection of community structure has been used to reveal the relationships between individual objects and their groupings in networks. This paper presents a mathematical programming approach to identify the optimal community structures in complex networks based on the maximisation of a network modularity metric for partitioning a network into modules. The overall problem is formulated as a mi…	2007.0
000265879700009	Discovering Global Network Communities Based on Local Centralities	One of the central problems in studying and understanding complex networks, such as online social networks or World Wide Web, is to discover hidden, either physically (e. g., interactions or hyperlinks) or logically (e. g., profiles or semantics) well-defined topological structures. From a practical point of view, a good example of such structures would be so-called network communities. Earlier s…	2008.0
000260573900025	Adaptive clustering algorithm for community detection in complex networks	Community structure is common in various real-world networks; methods or algorithms for detecting such communities in complex networks have attracted great attention in recent years. We introduced a different adaptive clustering algorithm capable of extracting modules from complex networks with considerable accuracy and robustness. In this approach, each node in a network acts as an autonomous ag…	2008.0
000264095500040	Eigenvectors of network complement reveal community structure more accurately	We propose a general spectral method to find communities of a network based on network complement and anti-community concepts. Analytical and numerical results show that the eigenspace of matrices corresponding to a network complement reveals the community structure of a network more accurately than the eigenspace of matrices corresponding to the network itself. It is shown that the Laplacian eig…	2009.0
000238236700050	The analysis and dissimilarity comparison of community structure	Based on a database of collaboration recording in econophysics scientists and other networks, hierarchical clustering method and the algorithm of Girvan and Newman are applied to detect their community structure. The interesting results for community structure of econophysicists collaboration network are shown. A dissimilarity function D is proposed to quantitatively measure the difference betwee…	2006.0
000242906200048	Identification of overlapping community structure in complex networks using fuzzy c-means clustering	Identification of (overlapping) communities/clusters in a complex network is a general problem in data mining of network data sets. In this paper, we devise a novel algorithm to identify overlapping communities in complex networks by the combination of a new modularity function based on generalizing NG's Q function, an approximation mapping of network nodes into Euclidean space and fuzzy c-means …	2007.0
000253188700029	Community structure in Congressional cosponsorship networks	We study the United States Congress by constructing networks between Members of Congress based on the legislation that they cosponsor. Using the concept of modularity, we identify the community structure of Congressmen, who are connected via sponsorship/cosponsorship of the same legislation. This analysis yields an explicit and conceptually clear measure of political polarization, demonstrating a…	2008.0	introduct parti politician unit state polar year lead turn gradual polar elector voter polar portray media congression elect republican revolut end year democrat major hous repres longest span singl parti rule congression histori argu analysi roll vote chang reflect gradual polar polit argument base simpl measur polar simpli mean differ ideolog locat member democrat republican parti paper studi c…
000222048900137	Network Brownian motion: A new method to measure vertex-vertex proximity and to identify communities and subcommunities	The networks considered here consist of sets of interconnected vertices, examples of which include social networks, technological networks, and biological networks. Two important issues are to measure the extent of proximity between vertices and to identify the community structure of a network. In this paper, the proximity index between two nearest-neighboring vertices of a network is measured by…	2004.0
000184081000071	Distance, dissimilarity index, and network community structure	We address the question of finding the community structure of a complex network. In an earlier effort [H. Zhou, Phys. Rev. E 67, 041908 (2003)], the concept of network random walking is introduced and a distance measure defined. Here we calculate, based on this distance measure, the dissimilarity index between nearest-neighboring vertices of a network and design an algorithm to partition these ve…	2003.0	psfig haijun zhou planck institut colloid interfac potsdam germani introduct graph network vertic node edg use tool describ interact differ agent complex exampl want analyz protein protein physic interact yeast saccharomyc cerevisia like denot protein distinct vertex graph setup edg vertic correspond protein direct physic interact kind network construct sociolog biolog technolog field usual compl…
000182824400064	Network landscape from a Brownian particle's perspective	Given a complex biological or social network, how many clusters should it be decomposed into? We define the distance d(i,j) from node i to node j as the average number of steps a Brownian particle takes to reach j from i. Node j is a global attractor of i if d(i,j)less than or equal tod(i,k) for any k of the graph; it is a local attractor of i if jis an element ofE(i) (the set of nearest neighbor…	2003.0
000227304500006	Cartography of complex networks: modules and universal roles	Integrative approaches to the study of complex systems demand that one knows the manner in which the parts comprising the system are connected. The structure of the complex network defining the interactions provides insight into the function and evolution of the components of the system. Unfortunately, the large size and intricacy of these networks implies that such insight is usually difficult t…	2005.0
000223784600001	Modularity from fluctuations in random graphs and complex networks	The mechanisms by which modularity emerges in complex networks are not well understood but recent reports have suggested that modularity may arise from evolutionary selection. We show that finding the modularity of a network is analogous to finding the ground-state energy of a spin system. Moreover, we demonstrate that, due to fluctuations, stochastic network models give rise to modular networks.…	2004.0	roger guimera depart chemic biolog engin northwestern univers evanston marta sale pardo depart chemic biolog engin northwestern univers evanston lui nune amar depart chemic biolog engin northwestern univers evanston statist mathemat model base analysi complex network recent uncov interest unifi pattern network seemingli unrel disciplin spite advanc properti complex network remain elus promin modu…
000246853700004	The human disease network	A network of disorders and disease genes linked by known disorder-gene associations offers a platform to explore in a single graph-theoretic framework all known phenotype and disease gene associations, indicating the common genetic origin of many diseases. Genes associated with similar disorders show both higher likelihood of physical interactions between their products and higher expression prof…	2007.0
000233678700007	Scale-free networks in cell biology	A cell's behavior is a consequence of the complex interactions between its numerous constituents, such as DNA, RNA, proteins and small molecules. Cells use signaling pathways and regulatory mechanisms to coordinate multiple processes, allowing them to respond to and adapt to an ever-changing environment. The large number of components, the degree of interconnectivity and the complex control of ce…	2005.0
000229193300002	Characterization and modeling of protein-protein interaction networks	The recent availability of high-throughput gene expression and proteomics techniques has created an unprecedented opportunity for a comprehensive study of the structure and dynamics of many biological networks. Global proteomic interaction data, in particular, are synthetically represented as undirected networks exhibiting features far from the random paradigm which has dominated past effort in n…	2005.0
000233806900020	Topology, tinkering and evolution of the human transcription factor network	Patterns of protein interactions are organized around complex heterogeneous networks. Their architecture has been suggested to be of relevance in understanding the interactome and its functional organization, which pervades cellular robustness. Transcription factors are particularly relevant in this context, given their central role in gene regulation. Here we present the first topological study …	2005.0
000256415300043	Understanding individual human mobility patterns	Despite their importance for urban planning(1), traffic forecasting(2) and the spread of biological(3-5) and mobile viruses(6), our understanding of the basic laws governing human motion remains limited owing to the lack of tools to monitor the time- resolved location of individuals. Here we study the trajectory of 100,000 anonymized mobile phone users whose position is tracked for a six- month p…	2008.0	redrgb marta gonzalez center complex network research depart physic scienc univers notr dame notr dame center complex network research depart physic biolog scienc northeastern univers boston cesar hidalgo center complex network research depart physic scienc univers notr dame notr dame albert laszlo barabasi center complex network research depart physic scienc univers notr dame notr dame center co…
000221356300041	Modelling disease outbreaks in realistic urban social networks	Most mathematical models for the spread of disease use differential equations based on uniformmixing assumptions(1) or ad hoc models for the contact process(2-4). Here we explore the use of dynamic bipartite graphs to model the physical contact patterns that result from movements of individuals between specific locations. The graphs are generated by large-scale individual-based urban traffic simu…	2004.0
000245972300014	Complex networks - From data to models	Data on the movement of people becomes ever more detailed, but robust models explaining the observed patterns are still needed. Mapping the problem onto a 'network of networks' could be a promising approach.	2007.0
000235736200083	System of mobile agents to model social networks	We propose a model of mobile agents to construct social networks, based on a system of moving particles by keeping track of the collisions during their permanence in the system. We reproduce not only the degree distribution, clustering coefficient, and shortest path length of a large database of empirical friendship networks recently collected, but also some features related with their community …	2006.0	redrgb marta gonzalez institut comput physic universitat stuttgart pfaffenwaldr stuttgart germani departamento fisica universidad feder ceara fortaleza brazil pedro lind institut comput physic universitat stuttgart pfaffenwaldr stuttgart germani centro fisica teorica computacion prof gama pinto lisbon portug han herrmann institut comput physic universitat stuttgart pfaffenwaldr stuttgart germani …
000255378800035	The dynamics of a mobile phone network	The empirical study of network dynamics has been limited by the lack of longitudinal data. Here we introduce a quantitative indicator of link persistence to explore the correlations between the structure of a mobile phone network and the persistence of its links. We show that persistent links tend to be reciprocal and are more common for people with low degree and high clustering. We study the re…	2008.0
000246239400007	Structure and tie strengths in mobile communication networks	Electronic databases, from phone to e-mails logs, currently provide detailed records of human communication patterns, offering novel avenues to map and explore the structure of social and communication networks. Here we examine the communication patterns of millions of mobile phone users, allowing us to simultaneously study the local and the global structure of a society-wide communication networ…	2007.0
000263861100001	Synchronization in complex networks	Synchronization processes in populations of locally interacting elements are the focus of intense research in physical, biological, chemical, technological and social systems. The many efforts devoted to understanding synchronization phenomena in natural systems now take advantage of the recent theory of complex networks. In this review, we report the advances in the comprehension of synchronizat…	2008.0	physic report alex arena departa enginyeria informatica matematiqu universitat rovira virgili tarragona spain institut biocomput physic complex system bifi univers zaragoza zaragoza spain albert diaz guilera departa fisica fonament universitat barcelona barcelona spain institut biocomput physic complex system bifi univers zaragoza zaragoza spain jurgen kurth institut physic univers potsdam potsda…
000242974000005	Synchronization processes in complex networks	We present an extended analysis, based on the dynamics towards synchronization of a system of coupled oscillators, of the hierarchy of communities in complex networks. In the synchronization process, different structures corresponding to well defined communities of nodes appear in a hierarchical way. The analysis also provides a useful connection between synchronization dynamics, complex networks…	2006.0	alex arena albert diaz guilera conrad perez vicent departa enginyeria informatica matematiqu universitat rovira virgili tarragona spain departa fisica fonament universitat barcelona marti franqu barcelona spain synchron complex network spectral analysi introduct watt strogatz present simpl model network structur seed modern theori complex network begin regular lattic show addit small number rando…
000242974000006	Network synchronization: Spectral versus statistical properties	We consider synchronization of weighted networks, possibly with asymmetrical connections. Focusing on causal relations rather than the observed correlations, we show that the synchronizability of networks cannot be directly inferred from their statistical properties. Small local changes in the network structure can sensitively affect the eigenvalues relevant for synchronization, while the gross s…	2006.0	fatihcan atay planck institut mathemat scienc inselstr leipzig germani atay member turker biyikoglu isik univers faculti art scienc depart mathemat sile istanbul turkey biyikoglu inma jurgen jost planck institut mathemat scienc inselstr leipzig germani jost keyword synchron graph degre distribut laplacian algebra connect pac preprint final version physica introduct descript classif complex networ…
000249154700014	Universality in complex networks: Random matrix analysis	We apply random matrix theory to complex networks. We show that nearest neighbor spacing distribution of the eigenvalues of the adjacency matrices of various model networks, namely scale-free, small-world, and random networks follow universal Gaussian orthogonal ensemble statistics of random matrix theory. Second, we show an analogy between the onset of small-world behavior, quantified by the str…	2007.0	jayendra bandyopadhyay planck institut physic complex system nothnitzerstr dresden germani sarika jalan planck institut mathemat scienc inselstrass leipzig germani network concept gain recognit fundament tool understand dynam behavior respons real system come differ field biolog food nervou cellular metabol protein protein interact network gene regulatori network social system scientif collabor c…
000254442300013	Locals vs. global synchronization in networks of non-identical Kuramoto oscillators	In this paper networks that optimize a combined measure of local and global synchronizability are evolved. It is shown that for low coupling improvements in the local synchronizability dominate network evolution. This leads to an expressed grouping of elements with similar native frequency into cliques, allowing for an early onset of synchronization, but rendering full synchronization hard to ach…	2008.0
000245178500002	Characterization of complex networks: A survey of measurements	Each complex network ( or class of networks) presents specific topological features which characterize its connectivity and highly influence the dynamics of processes executed on the network. The analysis, discrimination, and synthesis of complex networks therefore rely on the use of measurements capable of expressing the most relevant topological features. This article presents a survey of such …	2007.0	costa rodrigu travieso villa boa instituto fisica carlo universidad paulo caixa postal carlo brazil luciano ifsc introduct complex network research conceptu lie intersect graph theori statist mechan endow truli natur origin trace pioneer work percol random graph flori rapoport erdo renyi research complex network focu attent recent main reason discoveri real network characterist explain uniformli …
000189139500026	Breaking synchrony by heterogeneity in complex networks	For networks of pulse-coupled oscillators with complex connectivity, we demonstrate that in the presence of coupling heterogeneity precisely timed periodic firing patterns replace the state of global synchrony that exists in homogenous networks only. With increasing disorder, these firing patterns persist until a critical temporal extent is reached that is of the order of the interaction delay. F…	2004.0	michael denker marc timm marku diesmann fred wolf theo geisel planck institut fakultat physik universitat gottingen gottingen germani understand structur complex network determin dynam current focu research physic biolog technolog puls coupl oscil provid paradigmat class model varieti network occur natur popul firefli pacemak cell heart earthquak neural network synchron preval kind collect dynam …
000253285500020	Effects of degree correlation on the synchronization of networks of oscillators	In this paper, we investigate the effects of degree correlation on the synchronization of networks of coupled identical nonlinear oscillators. Firstly, it is shown both numerically and theoretically that synchronizability is enhanced when the network topology exhibits negative degree correlation. Then, the synchronization dynamics is studied of a network of identical Rossler oscillators under var…	2007.0
000232887400077	Entangled networks, synchronization, and optimal network topology	A new family of graphs, entangled networks, with optimal properties in many respects, is introduced. By definition, their topology is such that it optimizes synchronizability for many dynamical processes. These networks are shown to have an extremely homogeneous structure: degree, node distance, betweenness, and loop distributions are all very narrow. Also, they are characterized by a very interw…	2005.0	luca donetti departamento fisica materia instituto carlo fisica teorica computacion facultad ciencia universidad granada granada spain pablo hurtado depart physic boston univers boston massachusett miguel munoz departamento fisica materia instituto carlo fisica teorica computacion facultad ciencia universidad granada granada spain ubiquit presenc network natur social scienc main find studi comple…
000241413100009	Optimal network topologies: expanders, cages, Ramanujan graphs, entangled networks and all that	We report on some recent developments in the search for optimal network topologies. First we review some basic concepts on spectral graph theory, including adjacency and Laplacian matrices, paying special attention to the topological implications of having large spectral gaps. We also introduce related concepts such as 'expanders', Ramanujan, and Cage graphs. Afterwards, we discuss two different …	2006.0	luca donetti departamento electronica instituto fisica teorica computacion carlo facultad ciencia universidad granada granada spain franco neri dipartimento fisica universita parma parco area dell scienz parma itali miguel munoz departamento fisica materia instituto fisica teorica computacion carlo facultad ciencia universidad granada granada spain introduct imagin design network local network in…
000186571200018	Spectra of complex networks	We propose a general approach to the description of spectra of complex networks. For the spectra of networks with uncorrelated vertices (and a local treelike structure), exact equations are derived. These equations are generalized to the case of networks with correlations between neighboring vertices. The tail of the density of eigenvalues rho(lambda) at large \lambda\ is related to the behavior …	2003.0
000253977000013	Analysis of a power grid using a Kuramoto-like model	We show that there is a link between the Kuramoto paradigm and another system of synchronized oscillators, namely an electrical power distribution grid of generators and consumers. The purpose of this work is to show both the formal analogy and some practical consequences. The mapping can be made quantitative, and under some necessary approximations a class of Kuramoto-like models, those with bim…	2008.0
000247244800007	Interplay between topology and dynamics in the World Trade Web	We present an empirical analysis of the network formed by the trade relationships between all world countries, or World Trade Web (WTW). Each (directed) link is weighted by the amount of wealth flowing between two countries, and each country is characterized by the value of its Gross Domestic Product (GDP). By analysing a set of year-by-year data covering the time interval 1950-2000, we show that…	2007.0	garlaschelli dipartimento fisica universita siena roma siena itali matteo depart appli mathemat research school physic scienc engin australian nation univers canberra australia ast depart appli mathemat research school physic scienc engin australian nation univers canberra australia caldarelli infm dipartimento fisica universita roma sapienza aldo moro roma itali loffredo dipartimento scienz mate…
000230829800017	Structure and evolution of the world trade network	The World Trade Web (WTW), the network defined by the international import/export trade relationships, has been recently shown to display some important topological properties which are tightly related to the Gross Domestic Product of world countries. While our previous analysis focused on the static, undirected version of the WTW, here we address its full evolving, directed description. This is …	2005.0	intern structur biolog social econom system display complex topolog properti cluster scale free degre distribut presenc degre correl reproduc simpl random graph model global trade activ exampl larg scale intern structur repres model graph gener case publicli avail annual trade data possibl defin evolv world trade follow world countri repres vertex flow money trade countri repres direct link impor…
000237951400034	From scale-free to Erdos-Renyi networks	We analyze a model that interpolates between scale-free and Erdos-Renyi networks. The model introduced generates a one-parameter family of networks and allows one to analyze the role of structural heterogeneity. Analytical calculations are compared with extensive numerical simulations in order to describe the transition between these two important classes of networks. Finally, an application of t…	2006.0
000252021900024	Synchronization of networks with variable local properties	We study the synchronization transition of Kuramoto oscillators in scale-free networks that are characterized by tunable local properties. Specifically, we perform a detailed finite size scaling analysis and inspect how the critical properties of the dynamics change when the clustering coefficient and the average shortest path length are varied. The results show that the onset of synchronization …	2007.0	erdo jesu gomez garden institut biocomput physic complex system bifi univers zaragoza zaragoza spain departamento fisica materia condensada univers zaragoza zaragoza spain yamir moreno institut biocomput physic complex system bifi univers zaragoza zaragoza spain introduct emerg collect phenomena studi long time phenomena aris field scienc rang natur social artifici system character featur collect…
000247624100013	Synchronizability determined by coupling strengths and topology on complex networks	We investigate in depth the synchronization of coupled oscillators on top of complex networks with different degrees of heterogeneity within the context of the Kuramoto model. In a previous paper [Phys. Rev. Lett. 98, 034101 (2007)], we unveiled how for fixed coupling strengths local patterns of synchronization emerge differently in homogeneous and heterogeneous complex networks. Here, we provide…	2007.0	erdo jesu gomez garden institut biocomput physic complex system bifi univers zaragoza zaragoza spain departamento fisica materia condensada univers zaragoza zaragoza spain yamir moreno institut biocomput physic complex system bifi univers zaragoza zaragoza spain alex arena departa enginyeria informatica matematiqu universitat rovira virgili tarragona spain introduct studi emerg collect synchron d…
000243587200024	Paths to synchronization on complex networks	The understanding of emergent collective phenomena in natural and social systems has driven the interest of scientists from different disciplines during decades. Among these phenomena, the synchronization of a set of interacting individuals or units has been intensively studied because of its ubiquity in the natural world. In this Letter, we show how for fixed coupling strengths local patterns of…	2007.0	erdo jesu gomez garden institut biocomput physic complex system bifi univers zaragoza zaragoza spain departamento fisica materia condensada univers zaragoza zaragoza spain yamir moreno institut biocomput physic complex system bifi univers zaragoza zaragoza spain alex arena departa enginyeria informatica matematiqu universitat rovira virgili tarragona spain watt strogatz effort understand synchron…
000252465900001	Adaptive coevolutionary networks: a review	Adaptive networks appear in many biological applications. They combine topological evolution of the network with dynamics in the network nodes. Recently, the dynamics of adaptive networks has been investigated in a number of parallel studies from different fields, ranging from genomics to game theory. Here we review these recent developments and show that they can be viewed from a unique angle. W…	2008.0	thilo gross planck intitut physik komplex system biolog physic section nothnitz strass dresden germani email thilo gross physic bernd blasiu institut chemistri biolog marin environ icbm carl ossietzki universitat oldenburg germani email blasiu icbm introduct complex network ubiquit natur occur larg varieti real world system rang ecolog epidemiolog neurosci socio econom scienc physic long time con…
000238694200033	Synchronization landscapes in small-world-connected computer networks	Motivated by a synchronization problem in distributed computing we studied a simple growth model on regular and small-world networks, embedded in one and two dimensions. We find that the synchronization landscape (corresponding to the progress of the individual processors) exhibits Kardar-Parisi-Zhang-like kinetic roughening on regular networks with short-range communication links. Although the p…	2006.0	guclu korniss depart physic appli physic astronomi renssela polytechn institut street troy novotni depart physic astronomi center comput scienc mississippi state univers mississippi state toroczkai center nonlinear studi theoret divis alamo nation laboratori alamo racz institut theoret physic eotvo univers pazmani setani budapest hungari introduct studi complex network pervad area scienc rang soc…
000248657500077	Improvement of synchronizability of scale-free networks	We investigate the factors that affect synchronizability of coupled oscillators on scale-free networks. Using the memory Tabu search (MTS) algorithm, we improve the eigen-ratio Q of a coupling matrix by edge intercrossing. The numerical results show that the synchronization-improved scale-free networks should have distinctive both small average distance and larger clustering coefficient, which ar…	2007.0
000241405400026	Abnormal synchronization in complex clustered networks	Recent research has revealed that complex networks with a smaller average distance and more homogeneous degree distribution are more synchronizable. We find, however, that synchronization in complex, clustered networks tends to obey a different set of rules. In particular, the synchronizability of such a network is determined by the interplay between intercluster and intracluster links. The netwo…	2006.0
000230887100016	Path-integral approach to dynamics in a sparse random network	We study the dynamics involved in a sparse random network model. We extend the standard mean-field approximation for the dynamics of a random network by employing the path-integral approach. The result indicates that the distribution of the variable is essentially identical to that obtained from globally coupled oscillators with random Gaussian interaction. We present the results of a numerical s…	2005.0
000230887100048	Synchronized clusters in coupled map networks. I. Numerical studies	We study the synchronization of coupled maps on a variety of networks including regular one- and two-dimensional networks, scale-free networks, small world networks, tree networks, and random networks. For small coupling strengths nodes show turbulent behavior but form phase synchronized clusters as coupling increases. When nodes show synchronized behavior, we observe two interesting phenomena. F…	2005.0
000247625600048	Spectral densities of scale-free networks	The spectral densities of the weighted Laplacian, random walk, and weighted adjacency matrices associated with a random complex network are studied using the replica method. The link weights are parametrized by a weight exponent beta. Explicit results are obtained for scale-free networks in the limit of large mean degree after the thermodynamic limit, for arbitrary degree exponent and beta.(c) 20…	2007.0
000247306300056	Ensemble averageability in network spectra	The extreme eigenvalues of connectivity matrices govern the influence of the network structure on a number of network dynamical processes. A fundamental open question is whether the eigenvalues of large networks are well represented by ensemble averages. Here we investigate this question explicitly and validate the concept of ensemble averageability in random scale-free networks by showing that t…	2007.0	dong adilson motter depart physic astronomi northwestern univers evanston illinoi structur dynam complex network increas nonlinear dynam biolog physic complex system statist physic come realiz commonli observ structur properti scale free degre distribut strongli influenc collect dynam dynam process influenc network structur encod extrem eigenvalu connect matrix complet synchron consensu phenomena…
000247062900092	Dynamical patterns in scalefree trees of coupled 2D chaotic maps	New insights have been gained recently into the interplay between complex network architectures and the collective dynamics of simple elements coupled through them. The usual paradigm for studying systems of this kind is a network of one-dimensional interacting logistic maps, which provides a plausible model for a variety of complex systems. In this work we consider a network of two-dimensional s…	2007.0
000242408800015	Sparse repulsive coupling enhances synchronization in complex networks	Through the last years, different strategies to enhance synchronization in complex networks have been proposed. In this work, we show that synchronization of nonidentical dynamical units that are attractively coupled in a small-world network is strongly improved by just making phase-repulsive a tiny fraction of the couplings. By a purely topological analysis that does not depend on the dynamical …	2006.0	leyva sendina nadal almendr sanjuan dpto ciencia naturaleza fisica aplicada universidad juan carlo tulipan mostol madrid spain synchron oscil larg ensembl oscil consid mechan biolog network transmit code inform especi brain recent experi point import role complex structur connect collect behavior obtain signatur underli small world network indirect measur neuron cultur sampl function magnet reson…
000247992000007	Enhancing synchronizability by weight randomization on regular networks	In weighted networks, redistribution of link weights can effectively change the properties of networks, even though the corresponding binary topology remains unchanged. In this paper, the effects of weight randomization on synchronization of coupled chaotic maps is investigated on regular weighted networks. The results reveal that synchronizability is enhanced by redistributing of link weights, i…	2007.0
000185852900020	Complexity and synchronization of the World trade Web	The complex topology of a network determines its dynamics. The world economy is now internationally connected through a globalization process of trading. The complex dynamical behaviors of the world economy have been studied as a dynamical system, but there does not seem to be any consideration of the effect of dynamics on the world trade network. In this paper, we attempt such a study and presen…	2003.0
000234723600006	Global synchronization and asymptotic stability of complex dynamical networks	Global synchronization and asymptotic stability of complex dynamical networks are investigated in this paper. Based on a reference state, a sufficient condition for global synchronization and stability is derived. Unlike other approaches where only local results were obtained, the complex network is not linearized in this paper. Instead, the sufficient condition for the global synchronization and…	2006.0
000225970700055	Coherence in scale-free networks of chaotic maps	We study fully synchronized states in scale-free networks of chaotic logistic maps as a function of both dynamical and topological parameters. Three different network topologies are considered: (i) a random scale-free topology, (ii) a deterministic pseudofractal scale-free network, and (iii) an Apollonian network. For the random scale-free topology we find a coupling strength threshold beyond whi…	2004.0	pedro lind http stuttgart lind institut comput physic universitat stuttgart pfaffenwaldr stuttgart germani centro fisica teorica computacion prof gama pinto lisbon portug jason galla http stuttgart jgalla institut comput physic universitat stuttgart pfaffenwaldr stuttgart germani instituto fisica universidad feder grand porto alegr brazil han herrmann http stuttgart han institut comput physic uni…
000246300700023	Synchronization properties of network motifs	We address the problem of understanding the variable abundance of 3-node and 4-node subgraphs (motifs) in complex networks from a dynamical point of view. As a criterion in the determination of the functional significance of a n-node subgraph, we propose an analytic method to measure the stability of the synchronous state (SSS) the subgraph displays. We show that, for undirected graphs, the SSS i…	2007.0	lodato boccaletti latora scuola superior catania paolo catania itali istituto sistemi complessi madonna piano sesto fiorentino itali dipartimento fisica astronomia universita catania infn sofia catania itali recent empir evid indic complex network common properti character presenc length cycl specif motif motif pattern occur undirect direct graph number significantli higher random version graph g…
000251326200091	Enhanced synchronizability via age-based coupling	In this Brief Report, we study the synchronization of growing scale-free networks. An asymmetrical age-based coupling method is proposed with only one free parameter alpha. Although the coupling matrix is asymmetric, our coupling method could guarantee that all the eigenvalues are non-negative reals. The eigenratio R will approach 1 in the large limit of alpha.	2007.0
000240848500025	Chaotic maps coupled with random delays: Connectivity, topology, and network propensity for synchronization	We study the influence of network topology and connectivity on the synchronization properties of chaotic logistic maps, interactin with random delay times. Four different types of topologies are investigated: two regular (a ring-type and a ring-type with a central node) and two random (free-scale Barabasi-Albert and small-world Newman-Watts). The influence of the network connectivity is studied b…	2006.0	arturo marti marti fisica marcelo ponc mponc fisica cristina masol cri fisica instituto fisica facultad ciencia universidad republica igua montevideo uruguay departa fisica enginyeria nuclear universitat politecnica catalunya colom terrassa spain complex network random delay logist coupl lattic emerg dynam order complex system wide studi year import issu propens synchron network dynam element con…
000244532000069	Analysis of nonlinear synchronization dynamics of oscillator networks by Laplacian spectral methods	We analyze the synchronization dynamics of phase oscillators far from the synchronization manifold, including the onset of synchronization on scale-free networks with low and high clustering coefficients. We use normal coordinates and corresponding time-averaged velocities derived from the Laplacian matrix, which reflects the network's topology. In terms of these coordinates, synchronization mani…	2007.0	acknowledg algorithm axiom claim conclus condit conjectur corollari criterion definit exampl exercis lemma notat problem proposit remark solut summari patrick mcgraw michael menzing depart chemistri univers toronto toronto ontario canada relat structur function area studi complex network synchron coupl oscil applic numer area biolog includ neurosci system coupl laser josephson junction accordingl…
000230887100001	Clustering and the synchronization of oscillator networks	By manipulating the clustering coefficient of a network without changing its degree distribution, we examine the effect of clustering on the synchronization of phase oscillators on networks with Poisson and scale-free degree distributions. For both types of networks, increased clustering hinders global synchronization as the network splits into dynamical clusters that oscillate at different frequ…	2005.0	problem studi network relat network structur function attribut frequent character network structur degre distribut cluster coeffici defin number triangl divid number connect tripl quantifi tendenc neighbor node neighbor refer properti structur cluster distinguish frequenc dynam cluster recent algorithm allow manipul cluster coeffici wire network chang degre distribut techniqu studi effect cluster…
000227070200004	Enhancing complex-network synchronization	Heterogeneity in the degree (connectivity) distribution has been shown to suppress synchronization in networks of symmetrically coupled oscillators with uniform coupling strength (unweighted coupling). Here we uncover a condition for enhanced synchronization in weighted networks with asymmetric coupling. We show that, in the optimum regime, synchronizability is solely determined by the average de…	2005.0	adilson motter motter mpipk dresden planck institut physic complex system nothnitz strass dresden germani changsong zhou cszhou agnld potsdam institut physic univers potsdam potsdam germani jurgen kurth institut physic univers potsdam potsdam germani network dynam element serv natur model varieti system exampl rang cell biolog epidemiolog internet complex network display common structur featur sm…
000227459400029	Network synchronization, diffusion, and the paradox of heterogeneity	Many complex networks display strong heterogeneity in the degree (connectivity) distribution. Heterogeneity in the degree distribution often reduces the average distance between nodes but, paradoxically, may suppress synchronization in networks of oscillators coupled symmetrically with uniform coupling strength. Here we offer a solution to this apparent paradox. Our analysis is partially based on…	2005.0	phi adilson motter motter mpipk dresden planck institut physic complex system nothnitz strass dresden germani changsong zhou cszhou agnld potsdam institut physic univers potsdam potsdam germani jurgen kurth institut physic univers potsdam potsdam germani introduct interplay network structur dynam attract great deal attent connect varieti process includ epidem spread congest cascad failur synchron…
000230988700017	Weighted networks are more synchronizable: how and why	Most real-world networks display not only a heterogeneous distribution of degrees, but also a heterogeneous distribution of weights in the strengths of the connections. Each of these heterogeneities alone has been shown to suppress synchronization in random networks of dynamical systems. Here we review our recent findings that complete synchronization is significantly enhanced and becomes indepen…	2005.0	confer proceed adilson motter motter mpipk dresden planck institut physic complex system nothnitz dresden germani changsong zhou cszhou agnld potsdam institut physic univers potsdam potsdam germani jurgen kurth institut physic univers potsdam potsdam germani introduct recent explos studi complex network dynam system provid compel evid synchron coupl oscil drastic influenc structur underli network…
000242974000010	Maximum performance at minimum cost in network synchronization	We consider two optimization problems on synchronization of oscillator networks: maximization of synchronizability and minimization of synchronization cost. We first develop an extension of the well-known master stability framework to the case of non-diagonalizable Laplacian matrices. We then show that the solution sets of the two optimization problems coincide and are simultaneously characterize…	2006.0	accept public physica takashi nishikawacorr auth adilson motter depart mathemat southern methodist univers dalla depart physic astronomi northwestern univers evanston corr auth correspond author tnishi notic author version work accept public physica nonlinear phenomena chang result publish process peer review edit correct structur format qualiti control mechan reflect document chang work submit p…
000238694200006	Synchronization is optimal in nondiagonalizable networks	We consider maximization of the synchronizability of oscillator networks by assigning weights and directions to the links of a given interaction topology. By extending the master stability formalism to all possible network structures, we show that, unless some oscillator is linked to all the others, maximally synchronizable networks are necessarily nondiagonalizable and can always be obtained by …	2006.0
000232931200125	Modular synchronization in complex networks	We study the synchronization transition (ST) of a modified Kuramoto model on two different types of modular complex networks. It is found that the ST depends on the type of intermodular connections. For the network with decentralized (centralized) intermodular connections, the ST occurs at finite coupling constant (behaves abnormally). Such distinct features are found in the yeast protein interac…	2005.0	hong kahng school physic center theoret physic seoul nation univers seoul korea depart physic chonbuk nation univers jeonju korea recent consider effort understand complex system term graph consist vertic edg interest featur emerg complex network power degre distribut degre number edg incid given vertex network call scale free network network real world yeast protein interact network pin internet…
000228818200061	Onset of synchronization in large networks of coupled oscillators	We study the transition from incoherence to coherence in large networks of coupled phase oscillators. We present various approximations that describe the behavior of an appropriately defined order parameter past the transition and generalize recent results for the critical coupling strength. We find that, under appropriate conditions, the coupling strength at which the transition occurs is determ…	2005.0	epsf section lemma assumpt corollari juan restrepo juanga math institut research electron appli physic univers maryland colleg park maryland depart mathemat univers maryland colleg park maryland edward institut research electron appli physic univers maryland colleg park maryland depart physic depart electr engin univers maryland colleg park maryland brian hunt depart mathemat univers maryland col…
000242974000013	Emergence of synchronization in complex networks of interacting dynamical systems	We study the emergence of coherence in large complex networks of interacting heterogeneous dynamical systems. We show that for a large class of dynamical systems and network topologies there is a critical coupling strength at which the systems undergo a transition from incoherent to coherent behavior. We find that the critical coupling strength at which this transition takes place is k(c) = (Z la…	2006.0
000253019600099	Weighted percolation on directed networks	We present and numerically test an analysis of the percolation transition for general node removal strategies valid for locally treelike directed networks. On the basis of heuristic arguments we predict that, if the probability of removing node i is p(i), the network disintegrates if p(i) is such that the largest eigenvalue of the matrix with entries A(ij)(1-p(i)) is less than 1, where A is the a…	2008.0
000240239000023	Characterizing the dynamical importance of network nodes and links	The largest eigenvalue of the adjacency matrix of networks is a key quantity determining several important dynamical processes on complex networks. Based on this fact, we present a quantitative, objective characterization of the dynamical importance of network nodes and links in terms of their effect on the largest eigenvalue. We show how our characterization of the dynamical importance of nodes …	2006.0	epsf section lemma assumpt corollari juan restrepo juanga math institut research electron appli physic univers maryland colleg park maryland depart mathemat univers maryland colleg park maryland edward institut research electron appli physic univers maryland colleg park maryland depart physic depart electr engin univers maryland colleg park maryland brian hunt depart mathemat univers maryland col…
000233650000006	Eigenvalue spectra of complex networks	We examine the eigenvalue spectrum, rho(mu), of the adjacency matrix of a random scale-free network with an average of p edges per vertex using the replica method. We show how in the dense limit, when p -> infinity, one can obtain two relatively simple coupled equations whose solution yields p (4) for an arbitrary complex network. For scale-free graphs, with degree distribution exponent lambda, w…	2005.0
000221540900058	Self-sustained activity in a small-world network of excitable neurons	We study the dynamics of excitable integrate-and-fire neurons in a small-world network. At low densities p of directed random connections, a localized transient stimulus results either in self-sustained persistent activity or in a brief transient followed by failure. Averages over the quenched ensemble reveal that the probability of failure changes from 0 to 1 over a narrow range in p; this failu…	2004.0
000231108600024	Dynamic modeling of the electric transportation network	We introduce a model for the dynamic self-organization of the electric grid. The model is characterized by a conserved magnitude, energy, that can travel following the links of the network to satisfy nodes' load. The load fluctuates in time causing local overloads that drive the dynamic evolution of the network topology. Our model displays a transition from a fully connected network to a configur…	2005.0
000184582500001	Topology of the world trade web	Economy, and consequently trade, is a fundamental part of human social organization which, until now, has not been studied within the network modeling framework. Here we present the first, to the best of our knowledge, empirical characterization of the world trade web, that is, the network built upon the trade relationships between different countries in the world. This network displays the typic…	2003.0	angel serrano marian boguna departa fisica fonament universitat barcelona diagon barcelona spain world face challeng social polit econom arrang initi second world culmin recognit global process acceler technolog advanc appli intern econom order global involv control capit flow liber trade consequ economi world interrel word world global villag scenario trade play central role import interact chan…
000254292300029	Adaptive synchronization of dynamics on evolving complex networks	We study the problem of synchronizing a general complex network by means of an adaptive strategy in the case where the network topology is slowly time varying and every node receives at each time only one aggregate signal from the set of its neighbors. We introduce an appropriately defined potential that each node seeks to minimize in order to reach or maintain synchronization. We show that our s…	2008.0	francesco sorrentino edward univers napl federico napl itali institut research electron appli physic depart physic depart electr engin univers maryland colleg park maryland recent year synchron larg network interconnect system subject intens investig shown assumpt system ident coupl connect system suitabl type stabil synchron evolut investig mean master stabil function approach paper follow appro…
000226684500003	The large-scale structure of semantic networks: Statistical analyses and a model of semantic growth	We present statistical analyses of the large-scale structure of 3 types of semantic networks: word associations, WordNet, and Roget's Thesaurus. We show that they have a small-world structure, characterized by sparse connectivity, short average path lengths between words, and strong local clustering. In addition, the distributions of the number of connections follow power laws that indicate a sca…	2005.0
000224495900018	Fitness for synchronization of network motifs	We study the synchronization of Kuramoto's oscillators in small parts of networks known as motifs. We first report on the system dynamics for the case of a scale-free network and show the existence of a non-trivial critical point. We compute the probability that network motifs synchronize, and find that the fitness for synchronization correlates well with motif's interconnectedness and structural…	2004.0	yamir moreno departamento fisica teorica universidad zaragoza zaragoza spain instituto biocomputacion fisica sistema complejo universidad zaragoza zaragoza spain miguel vazquez prada departamento fisica teorica universidad zaragoza zaragoza spain amalio pacheco departamento fisica teorica universidad zaragoza zaragoza spain instituto biocomputacion fisica sistema complejo universidad zaragoza zar…
000242941000007	Performance of excitable small-world networks of Bonhoeffer-van der Pol-FitzHugh-Nagumo oscillators	We investigate how performance (i.e. activity of the nodes and their subsequent synchronization) of excitable small-world networks depends on network topology. Network elements are described by Bonhoeffer-van der Pol-FitzHugh-Nagumo oscillators assumed to be close to the oscillating threshold. Global oscillations are induced by introducing a small amount of diversity. In homogeneous networks, it …	2006.0
000246822600034	Consensus problem in multi-agent systems with physical position neighbourhood evolving network	In multi-agent system (MAS), the communication topology of agent network plays a very important role in its consensus problem. To describe the communication topologies of MAS, a class of evolving network models with the concept of physical position neighbourhood connectivity are proposed and studied in this paper. The analysis and simulation results for network parameters such as the first nonzer…	2007.0
000241723000100	Decoupling process for better synchronizability on scale-free networks	We propose a decoupling process performed in scale-free networks to enhance the synchronizability of the network, together with preserving the scale-free structure. Simulation results show that the decoupling process can effectively promote the network synchronizability, which is measured in terms of eigenratio of the coupling matrix. Moreover, we investigate the correlation between some importan…	2006.0
000241200000058	Synchronization of Rossler oscillators on scale-free topologies	We study the synchronization of Rossler oscillators as prototypes of chaotic systems on scale-free complex networks. As it turns out, the underlying topology crucially affects the global synchronization properties. In particular, we show that the existence of loops facilitates the synchronizability of the system, whereas Rossler oscillators do not synchronize on tree-like topologies beyond a cert…	2006.0
000242974000022	Structural and functional clusters of complex brain networks	Recent research using the complex network approach has revealed a rich and complicated network topology in the cortical connectivity of mammalian brains. It is of importance to understand the implications of such complex network structures in the functional organization of the brain activities. Here we study this problem from the viewpoint of dynamical complex networks. We investigate synchroniza…	2006.0
000241614600014	Better synchronizability predicted by a new coupling method	In this paper, inspired by the idea that different nodes should play different roles in network synchronization, we bring forward a coupling method where the coupling strength of each node depends on its neighbors' degrees. Compared with the uniform coupled method and the recently proposed Motter-Zhou-Kurths method, the synchronizability of scale-free networks can be remarkably enhanced by using …	2006.0
000233603200120	Enhanced synchronizability by structural perturbations	In this Brief Report, we investigate the collective synchronization of a system of coupled oscillators on a Barabasi-Albert scale-free network. We propose an approach of structural perturbations aiming at those nodes with maximal betweenness. This method can markedly enhance the network synchronizability, and is easy to realize. The simulation results show that the eigenratio will sharply decreas…	2005.0
000241200000057	Relations between average distance, heterogeneity and network synchronizability	By using the random interchanging algorithm, we investigate the relations between average distance, standard deviation of degree distribution and synchronizability of complex networks. We find that both increasing the average distance and magnifying the degree deviation will make the network synchronize harder. Only the combination of short average distance and small standard deviation of degree …	2006.0	properti ming zhao zhou zhutou ustc bing hong wang bhwang ustc gang yang depart modern physic nonlinear scienc center univers scienc technolog china hefei anhui china depart electron scienc technolog univers scienc technolog china hefei anhui china depart chemistri univers scienc technolog china hefei anhui china complex network averag distanc heterogen introduct varieti system natur describ comp…
000247952800007	Structure-function relationship in complex brain networks expressed by hierarchical synchronization	The brain is one of the most complex systems in nature, with a structured complex connectivity. Recently, large-scale corticocortical connectivities, both structural and functional, have received a great deal of research attention, especially using the approach of complex network analysis. Understanding the relationship between structural and functional connectivity is of crucial importance in ne…	2007.0
000236464500039	Hierarchical synchronization in complex networks with heterogeneous degrees	We study synchronization behavior in networks of coupled chaotic oscillators with heterogeneous connection degrees. Our focus is on regimes away from the complete synchronization state, when the coupling is not strong enough, when the oscillators are under the influence of noise or when the oscillators are nonidentical. We have found a hierarchical organization of the synchronization behavior wit…	2006.0
000234969300038	Universality in the synchronization of weighted random networks	Realistic networks display not only a complex topological structure, but also a heterogeneous distribution of weights in the connection strengths. Here we study synchronization in weighted complex networks and show that the synchronizability of random networks with a large minimum degree is determined by two leading parameters: the mean degree and the heterogeneity of the distribution of node's i…	2006.0	phi lett changsong zhou institut physic univers potsdam potsdam germani adilson motter cnl theoret divis alamo nation laboratori alamo depart physic astronomi northwestern univers evanston jurgen kurth institut physic univers potsdam potsdam germani past year analysi complex system viewpoint network import issu shown physic dynam process cascad failur epidem spread network synchron strongli influ…
000249602600002	Phase synchronization on scale-free networks with community structure	In this Letter, we propose a growing network model that can generate scale-free networks with a tunable community strength. The community strength, C, is directly measured by the ratio of the number of external edges to that of the internal ones; a smaller C corresponds to a stronger community structure. By using the Kuramoto model, we investigated the phase synchronization on this network and fo…	2007.0
000182699600045	Universal scaling relations in food webs	The structure of ecological communities is usually represented by food webs(1-3). In these webs, we describe species by means of vertices connected by links representing the predations. We can therefore study different webs by considering the shape (topology) of these networks(4,5). Comparing food webs by searching for regularities is of fundamental importance, because universal patterns would re…	2003.0
000185756400031	Why social networks are different from other types of networks	We argue that social networks differ from most other types of networks, including technological and biological networks, in two important ways. First, they have nontrivial clustering or network transitivity and second, they show positive correlations, also called assortative mixing, between the degrees of adjacent vertices. Social networks are often divided into groups or communities, and it has …	2003.0	newman juyong park depart physic center studi complex system univers michigan arbor santa institut hyde park road santa introduct year seen burst statist physic commun properti network system internet world wide social biolog network research attent larg extent focus properti common differ kind network call small world effect skew degre distribut paper contrast highlight appar differ network spec…
000174085900017	Random graph models of social networks	We describe some new exactly solvable models of the structure of social networks, based on random graphs with arbitrary degree distributions. We give models both for simple unipartite networks, such as acquaintance networks, and bipartite networks, such as affiliation networks. We compare the predictions of our models to data for a number of real-world social networks and find that in some cases,…	2002.0
000182183300014	Sniffers, buzzers, toggles and blinkers: dynamics of regulatory and signaling pathways in the cell	The physiological responses of cells to external and internal stimuli are governed by genes and proteins interacting in complex networks whose dynamical properties are impossible to understand by intuitive reasoning alone. Recent advances by theoretical biologists have demonstrated that molecular regulatory networks can be accurately modeled in mathematical terms, These models shed light on the d…	2003.0
000173297300006	Synchronization in scale-free dynamical networks: Robustness and fragility	Recently, it has been demonstrated that many large complex networks display a scale-free feature, that is, their connectivity distributions are in the power-law form. In this paper, we investigate the synchronization phenomenon in scale-free dynamical networks. We show that if the coupling strength of a scale-free dynamical network is greater than a positive threshold, then the network will synch…	2002.0
000254273600022	An extended transcriptional network for pluripotency of embryonic stem cells	Much attention has focused on a small set of transcription factors that maintain human or mouse embryonic stem (ES) cells in a pluripotent state. To gain a more complete understanding of the regulatory network that maintains this state, we identified target promoters of nine transcription factors, including somatic cell reprogramming factors (Oct4, Sox2, Klf4, and c-Myc) and others (Nanog, Dax1, …	2008.0
000232130200006	Chipping away at the embryonic stem cell network	Critical transcription factors, notably OCT4, SOX2, and NANOG, are necessary to maintain self-renewal and pluripotency, two properties characteristic of embryonic stem (ES) cells. By analyzing the genome-wide localization of these factors at promoter regions in human ES cells, Boyer et al. (2005) demonstrate frequent promoter cooccupancy at numerous target genes. As they discuss in this issue of …	2005.0
000242482600002	Unraveling transcription regulatory networks by protein-DNA and protein-protein interaction mapping	Metazoan genomes contain thousands of protein-coding and noncoding RNA genes, most of which are differentially expressed, i.e., at different locations or at different times during development, function, or pathology of the organism. Differential gene expression is achieved in part by the action of regulatory transcription factors (TFs) that bind to cis-regulatory elements that are often located i…	2006.0
000220000100049	Superfamilies of evolved and designed networks	Complex biological, technological, and sociological networks can be of very different sizes and connectivities, making it difficult to compare their structures. Here we present an approach to systematically study similarity in the local structure of networks, based on the significance profile (SP) of small subgraphs in the network compared to randomized networks. We find several superfamilies of …	2004.0
000280181800027	Complex network measures of brain connectivity: Uses and interpretations	Brain connectivity datasets comprise networks of brain regions connected by anatomical tracts or by functional associations. Complex network analysis-a new multidisciplinary approach to the study of complex systems-aims to characterize these brain networks with a small number of neurobiologically meaningful and easily computable measures. In this article, we discuss construction of brain networks…	2010.0
000268380000002	Human brain networks in health and disease	Purpose of reviewRecent developments in the statistical physics of complex networks have been translated to neuroimaging data in an effort to enhance our understanding of human brain structural and functional networks. This review focuses on studies using graph theoretical measures applied to structural MRI, diffusion MRI, functional MRI, electroencephalography, and magnetoencephalography data.Re…	2009.0
000260529900010	Fast unfolding of communities in large networks	We propose a simple method to extract the community structure of large networks. Our method is a heuristic method that is based on modularity optimization. It is shown to outperform all other known community detection methods in terms of computation time. Moreover, the quality of the communities detected is very good, as measured by the so-called modularity. This is shown first by identifying lan…	2008.0	vincent blondel jean loup guillaum renaud lambiott etienn lefebvr depart mathemat engin universit catholiqu louvain avenu georg lemaitr louvain neuv belgium universit pierr mari curi place jussieu pari franc institut mathemat scienc imperi colleg london princ gate south kensington campu swpg avinc blondel uclouvain bjean loup guillaum lambiott imperi keyword random graph network critic phenomena …
000269035100035	Reproducibility of graph metrics of human brain functional networks	Graph theory provides many metrics of complex network organization that can be applied to analysis of brain networks derived from neuroimaging data. Here we investigated the test-retest reliability of graph metrics of functional networks derived from magnetoencephalography (MEG) data recorded in two sessions from 16 healthy volunteers who were studied at rest and during performance of the n-back …	2009.0
000254539900019	Communicability in complex networks	We propose a new measure of the communicability of a complex network, which is a broad generalization of the concept of the shortest path. According to the new measure, most of the real-world networks display the largest communicability between the most connected (popular) nodes of the network (assortative communicability). There are also several networks with the disassortative communicability, …	2008.0
000246324300006	Dynamic functional connectivity	Recent studies show that anatomical and functional brain networks exhibit similar small-world properties. However, the networks that are compared often differ in what the nodes represent (e.g. sensors or brain areas), what kind of connectivity is measured, and what temporal and spatial scales are probed. Here, I review studies of large-scale connectivity and recent results from a variety of real-…	2007.0
000245531100042	Weighted assortative and disassortative networks model	Real-world networks process structured connections since they have non-trivial vertex degree correlation and clustering. Here we propose a toy model of structure formation in real-world weighted network. In our model, a network evolves by topological growth as well as by weight change. In addition, we introduce the weighted assortativity coefficient, which generalizes the assortativity coefficien…	2007.0	leung chau depart physic univers hong kong pokfulam road hong kong center theoret comput physic univers hong kong pokfulam road hong kong assort disassort network cluster evolv weight network mean field approxim weight assort coeffici introduct wave studi complex network statist physic mean area studi includ internet world wide scientif collabor network biolog network world wide airport network c…
000230275000003	Intensity and coherence of motifs in weighted complex networks	The local structure of unweighted networks can be characterized by the number of times a subgraph appears in the network. The clustering coefficient, reflecting the local configuration of triangles, can be seen as a special case of this approach. In this paper we generalize this method for weighted networks. We introduce subgraph 'intensity' as the geometric mean of its link weights and 'coherenc…	2005.0	emyx jukka pekka onnela jari saramaki jano kertesz kimmo kaski laboratori comput engin helsinki univers technolog espoo finland depart theoret physic budapest univers technolog econom budapest hungari network approach complex system turn extrem fruit reveal gener principl applic larg number system studi produc unexpect find ubiqu scale freeness frequent appear high cluster relationship function h…
000263598500037	Local assortativeness in scale-free networks	The level of assortative mixing of nodes in real-world networks gives important insights about the networks design and functionality, and has been analyzed in detail. However, this network-level measure conveys insufficient information about the local-level structure and motifs present in networks. We introduce a measure of local assortativeness that quantifies the level of assortative mixing for…	2008.0
000265859000023	Indications for network regularization during absence seizures: Weighted and unweighted graph theoretical analyses	Previous studies with intracranial recordings Suggested that a more random spatial structure of functional brain networks could be related to seizure generation. Here, we studied whether similar network changes in weighted and Unweighted networks can be found in generalized absence seizures recorded with surface EEG. We retrospectively selected EEG recordings of eleven children with absence seizu…	2009.0
000244532000070	Generalizations of the clustering coefficient to weighted complex networks	The recent high level of interest in weighted complex networks gives rise to a need to develop new measures and to generalize existing ones to take the weights of links into account. Here we focus on various generalizations of the clustering coefficient, which is one of the central characteristics in the complex network theory. We present a comparative study of the several suggestions introduced …	2007.0	short titl jari saramaki jsaramak mikko kivela jukka pekka onnela kimmo kaski jano kertesz laboratori comput engin helsinki univers technolog finland depart physic clarendon laboratori univers oxford oxford depart theoret physic budapest univers technolog econom budapest hungari studi network central topic scienc complex system network approach interact element depict vertic network interact edg …
000232931200017	Spectral measures of bipartivity in complex networks	We introduce a quantitative measure of network bipartivity as a proportion of even to total number of closed walks in the network. Spectral graph theory is used to quantify how close to bipartite a network is and the extent to which individual nodes and edges contribute to the global network bipartivity. It is shown that the bipartivity characterizes the network structure and can be related to th…	2005.0
000187183600017	Network bipartivity	Systems with two types of agents with a preference for heterophilous interaction produce networks that are more or less close to bipartite. We propose two measures quantifying the notion of bipartivity. The two measures-one well known and natural, but computationally intractable, and the other computationally less complex, but also less intuitive-are examined on model networks that continuously i…	2003.0
000184843600031	The role of stomata in sensing and driving environmental change	Stomata, the small pores on the surfaces of leaves and stalks, regulate the flow of gases in and out of leaves and thus plants as a whole. They adapt to local and global changes on all timescales from minutes to millennia. Recent data from diverse fields are establishing their central importance to plant physiology, evolution and global ecology. Stomatal morphology, distribution and behaviour res…	2003.0
000180427100003	Range-based attack on links in scale-free networks: Are long-range links responsible for the small-world phenomenon?	The small-world phenomenon in complex networks has been identified as being due to the presence of long-range links, i.e., links connecting nodes that would otherwise be separated by a long node-to-node distance. We find, surprisingly, that many scale-free networks are more sensitive to attacks on short-range than on long-range links. This result, besides its importance concerning network efficie…	2002.0	phi adilson motter depart mathemat csser arizona state univers temp arizona takashi nishikawa depart mathemat csser arizona state univers temp arizona ying cheng depart mathemat csser arizona state univers temp arizona depart electr engin physic arizona state univers temp arizona real network identifi amazingli small averag shortest path watt strogatz introduc model small world network model cons…
000176713500002	Complex networks: Topology, dynamics and synchronization	Dramatic advances in the field of complex networks have been witnessed in the past few years. This paper reviews some important results in this direction of rapidly evolving research, with emphasis on the relationship between the dynamics and the topology of complex networks. Basic quantities and typical examples of various complex networks are described; and main network models are introduced, i…	2002.0
000247952800005	Size reduction of complex networks preserving modularity	The ubiquity of modular structure in real-world complex networks is the focus of attention in many trials to understand the interplay between network topology and functionality. The best approaches to the identification of modular structure are based on the optimization of a quality function known as modularity. However this optimization is a hard task provided that the computational complexity o…	2007.0
000258770500037	Geographical dispersal of mobile communication networks	In this paper, we analyze statistical properties of a communication network constructed from the records of a mobile phone company. The network consists of 2.5 million customers that have placed 810 million communications (phone calls and text messages) over a period of 6 months and for whom we have geographical home localization information. It is shown that the degree distribution in this netwo…	2008.0	renaud lambiott vincent blondel cristobald kerchov etienn huen christoph prieur zbigniew smoreda paul dooren depart mathemat engin universit catholiqu louvain avenu georg lemaitr louvain neuv belgium institut mathemat scienc imperi colleg london princ gate south kensington campu swpg sociolog econom network servic depart orang lab issi moulineaux franc introduct recent year complex network scienc…
000249785900013	Near linear time algorithm to detect community structures in large-scale networks	Community detection and analysis is an important methodology for understanding the organization of various real-world networks and has applications in problems as diverse as consensus formation in social communities or the identification of functional modules in biochemical networks. Currently used algorithms that identify the community structures in large-scale real-world networks require a prio…	2007.0	usha nandini raghavan reka albert soundar kumara depart industri engin pennsylvania state univers univers park pennsylvania depart physic pennsylvania state univers univers park pennsylvania introduct wide varieti complex system repres network exampl world wide network webpag interconnect hyperlink social network repres peopl node relationship edg biolog network usual repres chemic molecul node r…
000229853500008	A time-varying complex dynamical network model and its controlled synchronization criteria	Today, complex networks have attracted increasing attention from various fields of science and engineering. It has been demonstrated that many complex networks display various synchronization phenomena. In this note, we introduce a time-varying complex dynamical network model. We then further investigate its synchronization phenomenon and prove several network synchronization theorems. Especially…	2005.0
000285410500011	Network medicine: a network-based approach to human disease	Given the functional interdependencies between the molecular components in a human cell, a disease is rarely a consequence of an abnormality in a single gene, but reflects the perturbations of the complex intracellular and intercellular network that links tissue and organ systems. The emerging tools of network medicine offer a platform to explore systematically not only the molecular complexity o…	2011.0
000228608600004	The efficiency of multi-target drugs: the network approach might help drug design	Despite considerable progress in genome- and proteome-based high-throughput screening methods and rational drug design, the number of successful single-target drugs did not increase appreciably during the past decade. Network models suggest that partial inhibition of a surprisingly small number of targets can be more efficient than the complete inhibition of a single target. This and the success …	2005.0
000253761300001	Predicting synthetic rescues in metabolic networks	An important goal of medical research is to develop methods to recover the loss of cellular function due to mutations and other defects. Many approaches based on gene therapy aim to repair the defective gene or to insert genes with compensatory function. Here, we propose an alternative, network-based strategy that aims to restore biological function by forcing the cell to either bypass the functi…	2008.0
000246191300011	The importance of bottlenecks in protein networks: Correlation with gene essentiality and expression dynamics	It has been a long-standing goal in systems biology to find relations between the topological properties and functional features of protein networks. However, most of the focus in network studies has been on highly connected proteins ('hubs''). As a complementary notion, it is possible to define bottlenecks as proteins with a high betweenness centrality (i.e., network nodes that have many 'shorte…	2007.0
000223992400005	Robustness of cellular functions	Robustness, the ability to maintain performance in the face of perturbations and uncertainty, is a long-recognized key property of living systems. Owing to intimate links to cellular complexity, however, its molecular and cellular basis has only recently begun to be understood. Theoretical approaches to complex engineered systems can provide guidelines for investigating cellular robustness becaus…	2004.0
000230405800012	Loops of any size and Hamilton cycles in random scale-free networks	Loops are subgraphs responsible for the multiplicity of paths going from one to another generic node in a given network. In this paper we present an analytic approach for the evaluation of the average number of loops in random scale-free networks valid at fixed number of nodes N and for any length L of the loops. We bring evidence that the most frequent loop size in a scale-free network of N node…	2005.0	ginestra bianconi matteo marsili abdu salam intern center theoret physic strada costiera triest itali infm triest beirut triest itali free network structur number social technolog biolog network skeleton interact main properti scale free network power degre distribut second diverg moment distinguish differ scale free network recent attent devot network motif subgraph recur higher frequenc maxim r…
000230275000032	Loops structure of the Internet at the autonomous system level	We present here a study of the clustering and loops in a graph of the Internet at the autonomous systems level. We show that, even if the whole structure is changing with time, the statistical distributions of loops of order 3, 4, and 5 remain stable during the evolution. Moreover, we will bring evidence that the Internet graphs show characteristic Markovian signatures, since the structure is ver…	2005.0
000238694200045	Effect of degree correlations on the loop structure of scale-free networks	In this paper we study the impact of degree correlations in the subgraph statistics of scale-free networks. In particular we consider loops, simple cases of network subgraphs which encode the redundancy of the paths passing through every two nodes of the network. We provide an understanding of the scaling of the clustering coefficient in modular networks in terms of the maximal eigenvector of the…	2006.0
000235464700021	Detecting rich-club ordering in complex networks	Uncovering the hidden regularities and organizational principles of networks arising in physical systems ranging from the molecular level to the scale of large communication infrastructures is the key issue in understanding their fabric and dynamical properties(1-5). The 'rich-club' phenomenon refers to the tendency of nodes with high centrality, the dominant elements of the system, to form tight…	2006.0	fanci colizza colizza flammini serrano vespignani school informat depart physic indiana univers bloomington recent informat revolut possibl analysi wide rang larg scale rapidli evolv network transport technolog social biolog network network extrem differ function attribut analysi fabric provid evid share regular suggest gener common self organ principl specif detail individu system context statis…
000225970700018	L-percolations of complex networks	Given a complex network, its L-paths correspond to sequences of L+1 distinct nodes connected through L distinct edges. The L-conditional expansion of a complex network can be obtained by connecting all its pairs of nodes which are linked through at least one L-path, and the respective conditional L-expansion of the original network is defined as the intersection between the original network and i…	2004.0
000223555600078	The hierarchical backbone of complex networks	Given any complex directed network, a set of acyclic subgraphs can be extracted that will provide valuable information about its hierarchical structure. This Letter presents how the interpretation of the network weight matrix as a transition matrix allows the hierarchical backbone to be identified and characterized in terms of the concepts of hierarchical degree, which expresses the total weights…	2004.0	luciano fontoura costa institut physic carlo univers paulo carlo phone brazil luciano studi complex network reli simpl measur averag node degre cluster coeffici averag length featur provid direct insight relev properti analyz network limit acknowledg time time complementari measur duli propos literatur includ connect correl betwe central rel lesser attent given measur algorithm capabl comprehens …
000235083600007	k-core organization of complex networks	We analytically describe the architecture of randomly damaged uncorrelated networks as a set of successively enclosed substructures-k-cores. The k-core is the largest subgraph where vertices have at least k interconnections. We find the structure of k-cores, their sizes, and their birthpoints-the bootstrap percolation thresholds. We show that in networks with a finite mean number z(2) of the seco…	2006.0	dorogovtsev departamento fisica universidad aveiro aveiro portug ioff physico technic institut petersburg russia goltsev departamento fisica universidad aveiro aveiro portug ioff physico technic institut petersburg russia mend departamento fisica universidad aveiro aveiro portug introduct extract index highli interconnect part complex network commun cliqu core find relat substructur issu topic ne…
000233062900035	Organization of complex networks without multiple connections	We find a new structural feature of equilibrium complex random networks without multiple and self-connections. We show that if the number of connections is sufficiently high, these networks contain a core of highly interconnected vertices. The number of vertices in this core varies in the range between constxN(1/2) and constxN(2/3), where N is the number of vertices in a network. At the birth poi…	2005.0	dorogovtsev departamento fisica universidad aveiro aveiro portug ioff physico technic institut petersburg russia mend departamento fisica universidad aveiro aveiro portug povolotski departamento fisica universidad aveiro aveiro portug joint institut nuclear research dubna russia samukhin departamento fisica universidad aveiro aveiro portug ioff physico technic institut petersburg russia introduct…
000231688300015	Subgraph centrality in complex networks	We introduce a new centrality measure that characterizes the participation of each node in all subgraphs in a network. Smaller subgraphs are given more weight than larger ones, which makes this measure appropriate for characterizing network motifs. We show that the subgraph centrality [C-S(i)] can be obtained mathematically from the spectra of the adjacency matrix of the network. This measure is …	2005.0
000235447500015	The spatial structure of networks	We study networks that connect points in geographic space, such as transportation networks and the Internet. We find that there are strong signatures in these networks of topography and use patterns, giving the networks shapes that are quite distinct from one another and from non-geographic networks. We offer an explanation of these differences in terms of the costs and benefits of transportation…	2006.0	michael gastner depart physic univers michigan arbor newman depart physic univers michigan arbor year consider physic commun analysi model network system includ world wide internet biolog social infrastructur network network biochem network citat network exist abstract network space precis posit network node particular mean internet live real space everyday experi node comput case internet have d…
000237951400011	k-core (bootstrap) percolation on complex networks: Critical phenomena and nonlocal effects	We develop the theory of the k-core (bootstrap) percolation on uncorrelated random networks with arbitrary degree distributions. We show that the k-core percolation is an unusual, hybrid phase transition with a jump emergence of the k-core as at a first order phase transition but also with a critical singularity as at a continuous transition. We describe the properties of the k-core, explain the …	2006.0	goltsev departamento fisica universidad aveiro aveiro portug ioff physico technic institut petersburg russia dorogovtsev departamento fisica universidad aveiro aveiro portug ioff physico technic institut petersburg russia mend departamento fisica universidad aveiro aveiro portug introduct random damag crucial chang structur function network complet destroy descript destruct complex network archit…
000232227800017	Cyclic topology in complex networks	We introduce a cyclic coefficient R which characterizes the degree of circulation in complex networks. If a network has a perfect treelike structure, then R becomes zero. The larger value of R represents that the network has more cyclic structure. We measure both the cyclic coefficients and the distributions of local cyclic coefficients for various networks and discuss the cyclic structures of th…	2005.0
000233603200036	Cycles and clustering in bipartite networks	We investigate the clustering coefficient in bipartite networks where cycles of size three are absent and therefore the standard definition of clustering coefficient cannot be used. Instead, we use another coefficient given by the fraction of cycles with size four, showing that both coefficients yield the same clustering properties. The new coefficient is computed for two networks of sexual conta…	2005.0	bluergb redrgb pedro lind institut comput physic universitat stuttgart pfaffenwaldr stuttgart germani centro fisica teorica computacion prof gama pinto lisbon portug marta gonzalez institut comput physic universitat stuttgart pfaffenwaldr stuttgart germani han herrmann institut comput physic universitat stuttgart pfaffenwaldr stuttgart germani departamento fisica universidad feder ceara fortaleza…
000221447300019	Immunization and epidemic dynamics in complex networks	We study the behavior of epidemic spreading in networks, and, in particular, scale free networks. We use the Susceptible-Infected-Removed (SIR) epidemiological model. We give simulation results for the dynamics of epidemic spreading. By mapping the model into a static bond-percolation model we derive analytical results for the total number of infected individuals. We study this model with various…	2004.0
000227423700007	Inferring network mechanisms: The Drosophila melanogaster protein interaction network	Naturally occurring networks exhibit quantitative features revealing underlying growth mechanisms. Numerous network mechanisms have recently been proposed to reproduce specific properties such as degree distributions or clustering coefficients. We present a method for inferring the mechanism most accurately capturing a given network topology, exploiting discriminative tools from machine learning.…	2005.0	alias lastnot manuel middendorf etay chri wiggin depart physic colleg physician surgeon depart appli physic appli mathemat center comput biolog bioinformat columbia univers york abstract introduct recent advanc understand biolog network focus understand emerg specif featur scale free degre distribut short mean geodes length cluster coeffic insight gain topolog pattern motiv network growth evolut …
000232931200029	Searchability of networks	We investigate the searchability of complex systems in terms of their interconnectedness. Associating searchability with the number and size of branch points along the paths between the nodes, we find that scale-free networks are relatively difficult to search, and thus that the abundance of scale-free networks in nature and society may reflect an attempt to protect local areas in a highly interc…	2005.0	rosval rosval depart theoret physic umeaa univers umeaa sweden nordita blegdamsvej copenhagen denmarkwww nordita research complex gronlund depart theoret physic umeaa univers umeaa sweden nordita blegdamsvej copenhagen denmarkwww nordita research complex minnhagen depart theoret physic umeaa univers umeaa sweden nordita blegdamsvej copenhagen denmarkwww nordita research complex sneppen nordita bl…
000226478900089	Networks and cities: An information perspective	Traffic is constrained by the information involved in locating the receiver and the physical distance between sender and receiver. We here focus on the former, and investigate traffic in the perspective of information handling. We replot the road map of cities in terms of the information needed to locate specific addresses and create information city networks with roads mapped to nodes and inters…	2005.0	rosval rosval trusina minnhagen sneppen depart theoret physic umeaa univers umeaa sweden nordita blegdamsvej copenhagen denmark nordita research complex traffic commun differ part complex fundament element maintain overal cooper complex consist differ part matter signal transmit signal traffic principl specif messag go uniqu sender specif recipi exampl live cell macromolecul transport cellular co…
000227665100028	Hide-and-seek on complex networks	Signaling pathways and networks determine the ability to communicate in systems ranging from living cells to human society. We investigate how the network structure constrains communication in social, man-made and biological networks. We find that human networks of governance and collaboration have predictable communication on tete-a-tete level, reflecting well-defined pathways. In contrast, comm…	2005.0
000231688300111	Network clustering coefficient without degree-correlation biases	The clustering coefficient quantifies how well connected are the neighbors of a vertex in a graph. In real networks it decreases with the vertex degree, which has been taken as a signature of the network hierarchical structure. Here we show that this signature of hierarchical structure is a consequence of degree-correlation biases in the clustering coefficient definition. We introduce a definitio…	2005.0
000229858100065	Communication boundaries in networks	We investigate and quantify the interplay between topology and the ability to send specific signals in complex networks. We find that in a majority of investigated real-world networks the ability to communicate is favored by the network topology at small distances, but disfavored at larger distances. We further suggest how the ability to locate specific nodes can be improved if information associ…	2005.0
000239356200002	Epidemic dynamics on complex networks	Recently, motivated by the pioneer work in revealing the small-world effect and scale-free property of various real-life networks, many scientists devote themselves to studying complex networks. One of the ultimate goals is to understand how the topological structures affect the dynamics upon networks. In this paper, we give a brief review on the studies of epidemic dynamics on complex networks, …	2006.0
000227459400023	Systematic identification of statistically significant network measures	We present a graph embedding space (i.e., a set of measures on graphs) for performing statistical analyses of networks. Key improvements over existing approaches include discovery of 'motif hubs' (multiple overlapping significant subgraphs), computational efficiency relative to subgraph census, and flexibility (the method is easily generalizable to weighted and signed graphs). The embedding space…	2005.0	etay robin koytcheff manuel middendorf chri wiggin colleg physician surgeon depart biomed engin depart appli physic appli mathemat depart physic center comput biolog bioinformat columbia univers york background recent studi real world biolog social technolog network catalyz explos research broad rang disciplin effort emerg field focus character structur network statist properti local analysi reli…
000230887100054	Graph operations and synchronization of complex networks	The effects of graph operations on the synchronization of coupled dynamical systems are studied. The operations range from addition or deletion of links to various ways of combining networks and generating larger networks from simpler ones. Methods from graph theory are used to calculate or estimate the eigenvalues of the Laplacian operator, which determine the synchronizability of continuous or …	2005.0
000235684200019	Hierarchical features of large-scale cortical connectivity	The analysis of complex networks has revealed patterns of organization in a variety of natural and artificial systems, including neuronal networks of the brain at multiple scales. In this paper, we describe a novel analysis of the large-scale connectivity between regions of the mammalian cerebral cortex. utilizing a set of hierarchical measurements proposed recently. We examine previously identif…	2005.0
000227108000002	Fastest learning in small-world neural networks	We investigate supervised learning in neural networks. We consider a multi-layered feed-forward network with back propagation. We fmd that the network of small-world connectivity reduces the learning error and learning time when compared to the networks of regular or random connectivity. Our study has potential applications in the domain of data-mining, image processing, speech recognition, and p…	2005.0
A1993LL95600001	THE CONNECTIONAL ORGANIZATION OF NEURAL SYSTEMS IN THE CAT CEREBRAL-CORTEX	Background: The mammalian brain consists of the cerebral cortical sheet, which is composed of many distinct areas, the cerebellar cortex, and many noncortical nuclei. Powerful neuroanatomical techniques have revealed a large number of connections between these structures. The large number of brain structures and the very many connections between them form a strikingly complex network. The complex…	1993.0
000224583300015	Communities detection in large networks	We develop an algorithm to detect community structure in complex networks. The algorithm is based on spectral methods and takes into account weights and links orientations. Since the method detects efficiently clustered nodes in large networks even when these are not sharply partitioned, it turns to be specially suitable to the analysis of social and information networks. We test the algorithm on…	2004.0
000229472000010	Network dynamics and field evolution: The growth of interorganizational collaboration in the life sciences	A recursive analysis of network and institutional evolution is offered to account for the decentralized structure of the commercial field of the life sciences. Four alternative logics of attachment - accumulative advantage, homophily, follow-the-trend, and multiconnectivity - are tested to explain the structure and dynamics of interorganizational collaboration in biotechnology. Using multiple nov…	2005.0
A1996TW27400005	Keiretsu networks and corporate performance in Japan	Using data on 197 large Japanese firms over a 24-year period, we study how profitability is affected by firm integration in big-six horizontal keiretsu networks. Combining measures of financial and commercial dependence on a keiretsu group with the governance ties of equity ownership, director transfers, and shacho-kai (presidents' council) membership, we replicate previous studies showing that g…	1996.0
000232438800005	Flexible nets - The roles of intrinsic disorder in protein interaction networks	Proteins participate in complex sets of interactions that represent the mechanistic foundation for much of the physiology and function of the cell. These protein-protein interactions are organized into exquisitely complex networks. The architecture of protein-protein interaction networks was recently proposed to be scale-free, with most of the proteins having only one or two connections but with …	2005.0
000170479600002	Complex networks of interactions connect genes to phenotypes	Recent work on the galactose-utilization pathway of yeast has shown how transcriptome and proteome data can be combined to deduce a network of hundreds of genes involved in protein-protein and protein-DNA interactions. Such a network leads to a new picture about how the pathway is regulated that is clearer and more complete than what was previously known.	2001.0
000220761200013	The yeast cell-cycle network is robustly designed	The interactions between proteins, DNA, and RNA in living cells constitute molecular networks that govern various cellular functions. To investigate the global dynamical properties and stabilities of such networks, we studied the cell-cycle regulatory network of the budding yeast. With the use of a simple dynamical model, it was demonstrated that the cell-cycle network is extremely stable and rob…	2004.0
000186027700002	Boolean dynamics of networks with scale-free topology	The dynamics of Boolean networks with scale-free topology are studied. The existence of a phase transition from ordered to chaotic dynamics, governed by the value of the scale-free exponent of the network, is shown analytically by analyzing the overlap between two distinct trajectories. The phase diagram shows that the phase transition occurs for values of the scale-free exponent in the open inte…	2003.0	dynam boolean network scale free topolog maximino aldana maximino control uchicago jame franck institut univers chicago south elli avenu chicago studi statist properti complex network receiv renew attent year particular recent shown barabasi newman sole author great varieti real network exhibit scale free topolog includ internet social network metabol protein network ecolog network genet network …
000187183600015	Scaling properties of random walks on small-world networks	Using both numerical simulations and scaling arguments, we study the behavior of a random walker on a one-dimensional small-world network. For the properties we study, we find that the random walk obeys a characteristic scaling form. These properties include the average number of distinct sites visited by the random walker, the mean-square displacement of the walker, and the distribution of first…	2003.0	almaa almaa depart physic univers notr dame notr dame indiana kulkarni rahul research depart physic univers california davi california stroud stroud ohio state depart physic ohio state univers columbu ohio introduct topolog properti real world network studi extens intrigu task natur extens studi understand network structur affect dynam network peopl unfortun experi catch exampl diseas spread pick…
000180427100034	Stability of shortest paths in complex networks with random edge weights	We study shortest paths and spanning trees of complex networks with random edge weights. Edges which do not belong to the spanning tree are inactive in a transport process within the network. The introduction of quenched disorder modifies the spanning tree such that some edges are activated and the network diameter is increased. With analytic random-walk mappings and numerical analysis, we find t…	2002.0
000220344400063	Random walks on complex networks	We investigate random walks on complex networks and derive an exact expression for the mean first-passage time (MFPT) between two nodes. We introduce for each node the random walk centrality C, which is the ratio between its coordination number and a characteristic relaxation time, and show that it determines essentially the MFPT. The centrality of a node determines the relative speed by which a …	2004.0	dong depart physic chungnam nation univers daejeon korea heiko rieger theoretisch physik universitat saarland saarbrucken germani investig deriv exact express mean passag time mfpt node introduc node random walk central ratio coordin number characterist relax time determin essenti mfpt central node determin rel speed node receiv spread inform network random process numer simul ensembl random walk…
000292911200033	Molecular chaperones in protein folding and proteostasis	Most proteins must fold into defined three-dimensional structures to gain functional activity. But in the cellular environment, newly synthesized proteins are at great risk of aberrant folding and aggregation, potentially forming toxic species. To avoid these dangers, cells invest in a complex network of molecular chaperones, which use ingenious mechanisms to prevent aggregation and promote effic…	2011.0
000256356700004	Proteotoxic stress and inducible chaperone networks in neurodegenerative disease and aging	The long-term health of the cell is inextricably linked to protein quality control. Under optimal conditions this is accomplished by protein homeostasis, a highly complex network of molecular interactions that balances protein biosynthesis, folding, translocation, assembly/disassembly, and clearance. This review will examine the consequences of an imbalance in homeostasis on the flux of misfolded…	2008.0
000224558200013	Checking on DNA damage in S phase	The precise replication of the genome and the continuous surveillance of its integrity are essential for survival and the avoidance of various diseases. Cells respond to DNA damage by activating a complex network of the so-called checkpoint pathways to delay their cell-cycle progression and repair the defects. In this review we integrate findings on the emerging mechanisms of activation, the sign…	2004.0
000184067900007	Regulating mammalian checkpoints through Cdc25 inactivation	Precise monitoring of DNA replication and chromosome segregation ensures that there is accurate transmission of genetic information from a cell to its daughters. Eukaryotic cells have developed a complex network of checkpoint pathways that sense DNA lesions and defects in chromosome segregation, spindle assembly and the centrosome cycle, leading to an inhibition of cell-cycle progression for the …	2003.0
000223555600077	Cascade control and defense in complex networks	Complex networks with a heterogeneous distribution of loads may undergo a global cascade of overload failures when highly loaded nodes or edges are removed due to attacks or failures. Since a small attack or failure has the potential to trigger a global cascade, a fundamental question regards the possible strategies of defense to prevent the cascade from propagating through the entire network. He…	2004.0	phi lett adilson motter motter mpipk dresden planck institut physic complex system nothnitz strass dresden germani problem attack complex network attract great deal attent recent year factor prompt research observ grow network node evolv import global perspect import node remov caus network fragment sever limit commun node prime paradigm context scale free network sfn character algebra distribut …
000224369600007	Entropy of dialogues creates coherent structures in e-mail traffic	We study the dynamic network of e-mail traffic and find that it develops self-organized coherent structures similar to those appearing in many nonlinear dynamic systems. Such structures are uncovered by a general information theoretic approach to dynamic networks based on the analysis of synchronization among trios of users. In the e-mail network, coherent structures arise from temporal correlati…	2004.0
000229074300069	Stability and topology of scale-free networks under attack and defense strategies	We study tolerance and topology of random scale-free networks under attack and defense strategies that depend on the degree k of the nodes. This situation occurs, for example, when the robustness of a node depends on its degree or in an intentional attack with insufficient knowledge of the network. We determine, for all strategies, the critical fraction p(c) of nodes that must be removed for disi…	2005.0	lazaro gallo reuven cohen pano argyraki armin bund shlomo havlin depart physic univers thessaloniki thessaloniki greec minerva center depart physic ilan univers ramat israel institut theoretisch physik justu liebig universitat giessen heinrich buff ring giessen germani observ real network internet social biolog network obey power distribut node connect inspir area research network construct node …
000276635000035	Catastrophic cascade of failures in interdependent networks	Complex networks have been studied intensively for a decade, but research still focuses on the limited case of a single, non-interacting network(1-14). Modern systems are coupled together(15-19) and therefore should be modelled as interdependent networks. A fundamental property of interdependent networks is that failure of nodes in one network may lead to failure of dependent nodes in other netwo…	2010.0	sergey buldyrev center polym studi dept physic boston univ boston depart physic yeshiva univers west street york york roni parshani minerva center depart physic ilan univers ramat israel gerald paul center polym studi depart physic boston univers boston massachusett eugen stanley center polym studi depart physic boston univers boston massachusett shlomo havlin minerva center depart physic ilan un…
000236612400082	Layered complex networks	Many complex networks are only a part of larger systems, where a number of coexisting topologies interact and depend on each other. We introduce a layered model to facilitate the description and analysis of such systems. As an example of its application, we study the load distribution in three transportation systems, where the lower layer is the physical infrastructure and the upper layer represe…	2006.0	maciej kurant patrick thiran epfl switzerland topolog internet layer world wide network form peer peer applic recent drawn attent graph studi separ distinct object close relat link virtual connect node node usual distant underli topolog virtual connect realiz path router word graph form applic map underli network topolog layer share number statist properti heavi tail degre distribut differ exist …
000263598700038	Fractal boundaries of complex networks	We introduce the concept of the boundary of a complex network as the set of nodes at distance larger than the mean distance from a given node in the network. We study the statistical properties of the boundary nodes seen from a given node of complex networks. We find that for both Erdos-Renyi and scale-free model networks, as well as for several real networks, the boundaries have fractal properti…	2008.0
000270383500015	Structure of shells in complex networks	We define shell l in a network as the set of nodes at distance l with respect to a given node and define r(l) as the fraction of nodes outside shell l. In a transport process, information or disease usually diffuses from a random node and reach nodes shell after shell. Thus, understanding the shell structure is crucial for the study of the transport property of networks. We study the statistical …	2009.0
000249785900009	Module identification in bipartite and directed networks	Modularity is one of the most prominent properties of real-world complex networks. Here, we address the issue of module identification in two important classes of networks: bipartite networks and directed unipartite networks. Nodes in bipartite networks are divided into two nonoverlapping sets, and the links must have one end node from each set. Directed unipartite networks only have one type of …	2007.0	roger guimera northwestern institut complex system nico depart chemic biolog engin northwestern univers evanston marta sale pardo northwestern institut complex system nico depart chemic biolog engin northwestern univers evanston lui nune amar northwestern institut complex system nico depart chemic biolog engin northwestern univers evanston unit physic chemic biolog technolog social system interac…
000236775600013	Adaptive synchronization of an uncertain complex dynamical network	This note further investigates the locally and globally adaptive synchronization of an uncertain complex dynamical network. Several network synchronization criteria are deduced. Especially, our hypotheses and designed adaptive controllers for network synchronization are rather simple in form. It is very useful for future practical engineering design. Moreover, numerical simulations are also given…	2006.0	zhou junan jinhu work support nation natur scienc foundat china grant nation basic research develop program china grant scientif research startup special foundat excel thesi presidenti award chines academi scienc zhou colleg mathemat statist wuhan univers wuhan china laboratori system control institut system scienc academi mathemat system scienc chines academi scienc beij china correspond author …
000228991400009	Complex dynamical networks: Modelling, synchronization and control	Over the last few years, complex networks have been intensively studied in all fields of sciences and humanities. Today, complex networks have become a very important part of our daily lives. This paper reviews and introduces some basic mathematical models of complex dynamical networks, as well as their synchronization and control problems. Several synchronization criteria are presented.	2004.0
000225786600007	Conserved network motifs allow protein-protein interaction prediction	Motivation: High-throughput protein interaction detection methods are strongly affected by false positive and false negative results. Focused experiments are needed to complement the large-scale methods by validating previously detected interactions but it is often difficult to decide which proteins to probe as interaction partners. Developing reliable computational methods assisting this decisio…	2004.0
000229531000013	Topological units of environmental signal processing in the transcriptional regulatory network of Escherichia coli	Recent evidence indicates that potential interactions within metabolic, protein-protein interaction, and transcriptional regulatory networks are used differentially according to the environmental conditions in which a cell exists. However, the topological units underlying such differential utilization are not understood. Here we use the transcriptional regulatory network of Escherichia coli to id…	2005.0
000187634500007	Dynamical and integrative cell signaling: Challenges for the new biology	Years of careful experimental analysis have revealed that signaling molecules are organized into complex networks of biochemical reactions exquisitely regulated in time and space to provide a cell with high-fidelity information about an extremely noisy and volatile environment. A new view of signaling networks as systems consisting of multiple complex elements interacting in a multifarious fashio…	2003.0
000230099600014	Toward predictive models of mammalian cells	Progress in experimental and theoretical biology is likely to provide us with the opportunity to assemble detailed predictive models of mammalian cells. Using a functional format to describe the organization of mammalian cells, we describe current approaches for developing qualitative and quantitative models using data from a variety of experimental sources. Recent developments and applications o…	2005.0
000220763900004	Functional and topological characterization of protein interaction networks	The elucidation of the cell's large-scale organization is a primary challenge for post-genomic biology, and understanding the structure of protein interaction networks offers an important starting point for such studies. We compare four available databases that approximate the protein interaction network of the yeast, Saccharomyces cerevisiae, aiming to uncover the network's generic large-scale p…	2004.0
000274868700004	Coevolutionary games-A mini review	Prevalence of cooperation within groups of selfish individuals is puzzling in that it contradicts with the basic premise of natural selection. Favoring players with higher fitness, the latter is key for understanding the challenges faced by cooperators when competing with defectors. Evolutionary game theory provides a competent theoretical framework for addressing the subtleties of cooperation in…	2010.0
000258179000076	Enhancement of cooperation in highly clustered scale-free networks	We study the effect of clustering on the organization of cooperation by analyzing the evolutionary dynamics of the 'Prisoner's Dilemma' on scale-free networks with a tunable value of clustering. We find, on the one hand, that a high value of the clustering coefficient produces an overall enhancement of cooperation in the network, even for a very high temptation to defect. On the other hand, high …	2008.0	salvator assenza scuola superior catania paolo catania itali jesu gomez garden scuola superior catania paolo catania itali institut biocomput physic complex system bifi univers zaragoza zaragoza spain vito latora dipartimento fisica astronomia universita catania infn sofia catania itali cooper phenomena essenti natur human system subject intens research decad evolutionari game theori concern syst…
000249995900036	Evolution of prisoner's dilemma strategies on scale-free networks	The evolution of strategies in the iterated prisoner's dilemma on scale-free networks is investigated. It is found that the smaller the average degree is, the easier it is to promote cooperation by natural selection. Cooperation on scale-free networks built upon big clustering coefficients is enhanced and maintained at a high level. The introduction of punishment strategy for unsatisfied agents a…	2007.0
000265350900014	Effects of expectation and noise on evolutionary games	Considering the difference between the actual and expected payoffs, we bring a stochastic learning updating rule into an evolutionary Prisoners Dilemma game and the Snowdrift game on scale-free networks, and then investigate how the expectation level A and environmental noise kappa influence cooperative behavior. Interestingly, numerical results show that the mechanism of promoting cooperation ex…	2009.0
000256126600046	Evolutionary prisoner's dilemma game on weighted scale-free networks	This paper investigates the evolutionary prisoner's dilemma on weighted scale-free networks. The weighted networks are generated by adopting Barabasi-Albert scale-free network and assigning link weight with w(ij) = (k(i) x k(j))(beta). Simulation results show that the cooperation frequency has a strong dependence on beta. The value of,8 which is associated with the maximal cooperation frequency h…	2008.0
000229472000005	Cooperation and the emergence of role differentiation in the dynamics of social networks	By means of extensive computer simulations, the authors consider the entangled coevolution of actions and social structure in a new version of a spatial Prisoner's Dilemma model that naturally gives way to a process of social differentiation. Diverse social roles emerge from the dynamics of the system: leaders are individuals getting a large payoff who are imitated by a considerable fraction of t…	2005.0	cooper emerg role differenti dynam social network victor eguiluz instituto mediterraneo estudio avanzado imedea csic palma mallorca spain martin zimmermann facultad ciencia exacta natural universidad bueno air bueno air argentina camilo cela cond departamento filosofia universidad isla balear palma mallorca spain maxi miguel instituto mediterraneo estudio avanzado imedea csic palma mallorca spain…
000263809800014	Social network reciprocity as a phase transition in evolutionary cooperation	In evolutionary dynamics the understanding of cooperative phenomena in natural and social systems has been the subject of intense research during decades. We focus attention here on the so-called 'lattice reciprocity' mechanisms that enhance evolutionary survival of the cooperative phenotype in the prisoner's dilemma game when the population of Darwinian replicators interact through a fixed netwo…	2009.0	erdo floria mario floria gmail institut biocomput physic complex system bifi univers zaragoza zaragoza spain departamento fisica materia condensada univers zaragoza zaragoza spain gracia lazaro departamento fisica materia condensada univers zaragoza zaragoza spain gomez garden institut biocomput physic complex system bifi univers zaragoza zaragoza spain depart scienc mathemat univers rovira virgi…
000246772000010	Evolutionary prisoner's dilemma on heterogeneous Newman-Watts small-world network	We focus on the heterogeneity of social networks and its role to the emergence of prevailing cooperators and sustainable cooperation. The social networks are representative of the interaction relationships between players and their encounters in each round of games. We study an evolutionary Prisoner's Dilemma game on a variant of Newman-Watts small-world network, whose heterogeneity can be tuned …	2007.0	fufufeng wanglongwang center system control colleg engin peke univers beij china paper pdate rule affect cooper level decis theori game theori hcnetwork genealog tree gedynam social system introduct evolutionari game theori develop scienc research biolog econom social scienc scienc decad past year gain interest physicist studi phenomena intrigu mechan mix popul mean field theori statist physic cl…
000264767400009	Partner switching stabilizes cooperation in coevolutionary prisoner's dilemma	Previous studies suggest that cooperation prevails when individuals can switch their interaction partners quickly. However, it is still unclear how quickly individuals should switch adverse partners to maximize cooperation. To address this issue, we propose a simple model of coevolutionary prisoner's dilemma in which individuals are allowed to either adjust their strategies or switch their defect…	2009.0
000257542300008	Natural selection of cooperation and degree hierarchy in heterogeneous populations	One of the current theoretical challenges to the explanatory powers of Evolutionary Theory is the understanding of the observed evolutionary survival of cooperative behavior when selfish actions provide higher fitness (reproductive success). In unstructured populations natural selection drives cooperation to extinction. However, when individuals are allowed to interact only with their neighbors, …	2008.0
000269610700030	Disconnected-connected network transitions and phase separation driven by co-evolving dynamics	A general model that involves agents competing in an evolutionary game and an adaptive networking environment is proposed and studied. Using the snowdrift game as an example, an agent may switch character or rewire the connection when the actual payoff is less than what the agent expected of its character. Depending on the value of a payoff parameter and the initial fraction of cooperators, the s…	2009.0
000248750100002	Cooperation in evolving social networks	We study the problem of cooperative behavior emerging in an environment where individual behaviors and interaction structures coevolve. Players not only learn which strategy to adopt by imitating the strategy of the best-performing player they observe, but also choose with whom they should interact by selectively creating and/or severing ties with other players based on a myopic cost-benefit comp…	2007.0
000228789000005	Game theory and physics	Evolutionary game theory is designed to capture the essentials of the characteristic interactions among individuals. Its most prominent application is the quest for the origins and evolution of cooperation. The effects of population structures on the performance of behavioral strategies became apparent only in recent years and marks the advent of an intriguing link between apparently unrelated di…	2005.0
000258990500030	Cooperation in N-person evolutionary snowdrift game in scale-free Barabasi-Albert networks	Cooperation in the N-person evolutionary snowdrift game (NESG) is studied in scale-free Barabasi-Albert (BA) networks. Due to the inhomogeneity of the network, two versions of NESG are proposed and studied. In a model where the size of the competing group varies from agent to agent, the fraction of cooperators drops as a function of the payoff parameter. The networking effect is studied via the f…	2008.0
000266457600003	The prisoner's dilemma in structured scale-free networks	The conventional wisdom is that scale-free networks are prone to cooperation spreading. In this paper we investigate the cooperative behavior on the structured scale-free network. In contrast to the conventional wisdom that scale-free networks are prone to cooperation spreading, the evolution of cooperation is inhibited on the structured scale-free network when the prisoner's dilemma (PD) game is…	2009.0
000266753500003	Evolutionary games on networks and payoff invariance under replicator dynamics	The commonly used accumulated payoff scheme is not invariant with respect to shifts of payoff values when applied locally in degree-in homogeneous population structures. We propose a suitably modified payoff scheme and we show both formally and by numerical simulation, that it leaves the replicator dynamics invariant with respect to affine transformations of the game payoff matrix. We then show e…	2009.0	label lesli luthi label marco tomassini label enea pestelacci label inform system depart univers lausann switzerland evolutionari game replic dynam complex network structur popul introduct previou work evolutionari game theori attempt studi conflict object agent play cooper game darwinian concept relat frequenc depend select strategi popul instead posit mathemat conveni practic unrealist condit a…
000252613300021	Cooperation and community structure in social networks	Situations of conflict giving rise to social dilemmas are widespread in society. One way of studying these important phenomena is by using simplified models of individual behavior under conflicting situations such as evolutionary game theory. Starting from the observation that individuals interact through networks of acquaintances, we study the evolution of cooperation on model and real social ne…	2008.0
000247906700003	Participation costs dismiss the advantage of heterogeneous networks in evolution of cooperation	Real social interactions occur on networks in which each individual is connected to some, but not all, of others. In social dilemma games with a fixed population size, heterogeneity in the number of contacts per player is known to promote evolution of cooperation. Under a common assumption of positively biased pay-off structure, well-connected players earn much by playing frequently, and cooperat…	2007.0	naoki masuda graduat school inform scienc technolog univers tokyo hongo bunkyo tokyo japan author correspond masuda mist tokyo keyword altruism evolutionari game complex network scale free network introduct varieti creatur small organ social anim includ human altruist behavior altruism occur selfish better individu constitut social dilemma emerg altruism social dilemma explain mechan select direc…
000267698900081	Effects of mobility in a population of prisoner's dilemma players	We address the problem of how the survival of cooperation in a social system depends on the motion of the individuals. Specifically, we study a model in which prisoner's dilemma players are allowed to move in a two-dimensional plane. Our results show that cooperation can survive in such a system provided that both the temptation to defect and the velocity at which agents move are not too high. Mo…	2009.0	erdo meloni depart informat autom univers rome roma della vasca naval rome itali buscarino dipartimento ingegneria elettrica elettronica sistemi universita degli studi catania vial doria catania itali laboratorio sistemi complessi scuola superior catania nullo catania itali fortuna dipartimento ingegneria elettrica elettronica sistemi universita degli studi catania vial doria catania itali labora…
000243414600069	Coevolution of strategy and structure in complex networks with dynamical linking	We introduce a model in which individuals differ in the rate at which they seek new interactions with others, making rational decisions modeled as general symmetric two-player games. Once a link between two individuals has formed, the productivity of this link is evaluated. Links can be broken off at different rates. We provide analytic results for the limiting cases where linking dynamics is muc…	2006.0
000264725600002	Evolution of cooperation on scale-free networks subject to error and attack	We study the evolution of cooperation in the prisoner's dilemma and the snowdrift game on scale-free networks that are subjected to intentional and random removal of vertices. We show that, irrespective of the game type, cooperation on scale-free networks is extremely robust against random deletion of vertices, but declines quickly if vertices with the maximal degree are targeted. In particular, …	2009.0	plain matja perc depart physic faculti natur scienc mathemat univers maribor koro cesta maribor slovenia matjaz perc social dilemma emerg individu success call action harm collect wellb cooper wide accept ration strategi lead away imped declin evolut group selfish individu puzzl evolutionari game theori frequent framework answer puzzl sought pivot studi launch spree activ aim resolv dilemma coope…
000240503500004	Double resonance in cooperation induced by noise and network variation for an evolutionary prisoner's dilemma	We study effects of slowly varying small-world topology and additive spatiotemporal random variations, introduced to the payoffs of a spatial prisoner's dilemma game, on the evolution of cooperation. We show that there exists an optimal fraction of shortcut links, constituting the variable complex network of participating players of the game, for which noise-induced cooperation is resonantly enha…	2006.0
000247952800013	Robustness of cooperation in the evolutionary prisoner's dilemma on complex networks	Recent studies on the evolutionary dynamics of the prisoner's dilemma game in scale-free networks have demonstrated that the heterogeneity of the network interconnections enhances the evolutionary success of cooperation. In this paper we address the issue of how the characterization of the asymptotic states of the evolutionary dynamics depends on the initial concentration of cooperators. We find …	2007.0	erdo poncela institut biocomput physic complex system bifi univers zaragoza zaragoza spain gomez garden institut biocomput physic complex system bifi univers zaragoza zaragoza spain departamento fisica materia condensada univers zaragoza zaragoza spain floria institut biocomput physic complex system bifi univers zaragoza zaragoza spain departamento fisica materia condensada univers zaragoza zarag…
000269487600006	Evolutionary game dynamics in a growing structured population	We discuss a model for evolutionary game dynamics in a growing, network-structured population. In our model, new players can either make connections to random preexisting players or preferentially attach to those that have been successful in the past. The latter depends on the dynamics of strategies in the game, which we implement following the so-called Fermi rule such that the limits of weak an…	2009.0	textfont footnotes caption julia poncela institut biocomput physic complex system bifi univers zaragoza zaragoza spain jesu gomez garden institut biocomput physic complex system bifi univers zaragoza zaragoza spain departamento matematica aplicada escet universidad juan carlo mostol madrid spain arn traulsen planck institut evolutionari biolog august thienemann plon germani yamir moreno institut …
000263280700034	Complex Cooperative Networks from Evolutionary Preferential Attachment	In spite of its relevance to the origin of complex networks, the interplay between form and function and its role during network formation remains largely unexplored. While recent studies introduce dynamics by considering rewiring processes of a pre-existent network, we study network growth and formation by proposing an evolutionary preferential attachment model, its main feature being that the c…	2008.0	erdo julia poncela institut biocomput physic complex system bifi universidad zaragoza zaragoza spain jesu gomez garden institut biocomput physic complex system bifi universidad zaragoza zaragoza spain scuola superior catania universita catania catania itali lui floria institut biocomput physic complex system bifi universidad zaragoza zaragoza spain departamento fisica materia condensada universid…
000254539900028	Impact of topology on the dynamical organization of cooperation in the prisoner's dilemma game	The way cooperation organizes dynamically strongly depends on the topology of the underlying interaction network. We study this dependence using heterogeneous scale-free networks with different levels of (a) degree-degree correlations and (b) enhanced clustering, where the number of neighbors of connected nodes are correlated and the number of closed triangles are enhanced, respectively. Using th…	2008.0
000272729200001	Evolutionary game theory: Temporal and spatial effects beyond replicator dynamics	Evolutionary game dynamics is one of the most fruitful frameworks for studying evolution in different disciplines. from Biology to Economics. Within this context, the approach of choice for many researchers is the so-called replicator equation, that describes mathematically the idea that those individuals performing better have more offspring and thus their frequency in the population grows. Whil…	2009.0	gisc carlo roca cproca math gisc jose cuesta cuesta math gisc bifi icmat angel sanchez anxo math gisc grupo sistema complejo gisc departamento matematica universidad carlo madrid avenida universidad legan madrid spain bifi instituto biocomputacion fisica sistema complejo bifi universidad zaragoza corona aragon zaragoza spain icmat instituto ciencia matematica csic madrid spain evolutionari game r…
000235780700087	Evolutionary dynamics of social dilemmas in structured heterogeneous populations	Real populations have been shown to be heterogeneous, in which some individuals have many more contacts than others. This fact contrasts with the traditional homogeneous setting used in studies of evolutionary game dynamics. We incorporate heterogeneity in the population by studying games on graphs, in which the variability in connectivity ranges from single-scale graphs, for which heterogeneity …	2006.0
000241921500011	Cooperation prevails when individuals adjust their social ties	Conventional evolutionary game theory predicts that natural selection favours the selfish and strong even though cooperative interactions thrive at all levels of organization in living systems. Recent investigations demonstrated that a limiting factor for the evolution of cooperative interactions is the way in which they are organized, cooperators becoming evolutionarily competitive whenever indi…	2006.0
000220141200006	Rock-scissors-paper game on regular small-world networks	The spatial rock-scissors-paper game (or cyclic Lotka-Volterra system) is extended to study how the spatiotemporal patterns are affected by the rewired host lattice providing uniform number of neighbours (degree) at each site. On the square lattice this system exhibits a self-organizing pattern with equal concentration of the competing strategies (species). If the quenched background is construct…	2004.0
000232931200131	Phase diagrams for an evolutionary prisoner's dilemma game on two-dimensional lattices	The effects of payoffs and noise on the maintenance of cooperative behavior are studied in an evolutionary prisoner's dilemma game with players located on the sites of different two-dimensional lattices. This system exhibits a phase transition from a mixed state of cooperators and defectors to a homogeneous one where only the defectors remain alive. Using Monte Carlo simulations and the generaliz…	2005.0	gyorgi szabo jeromo vukov attila szolnoki research institut technic physic materi scienc budapest hungari depart biolog physic eotvo univers budapest pazmani stni hungari origin player shot prison dilemma game player simultan choos option call defect cooper selfish player wish maxim incom knowledg payoff depend choic curios game hidden fact choic defect yield higher incom independ partner choic p…
000263525900009	Promoting cooperation in social dilemmas via simple coevolutionary rules	We study the evolution of cooperation in structured populations within popular models of social dilemmas, whereby simple coevolutionary rules are introduced that may enhance players abilities to enforce their strategy on the opponent. Coevolution thus here refers to an evolutionary process affecting the teaching activity of players that accompanies the evolution of their strategies. Particularly,…	2009.0	attila szolnoki matja perc research institut technic physic materi scienc budapest hungari depart physic faculti natur scienc mathemat univers maribor koro cesta maribor slovenia szolnoki perc ledecis theori game theori gedynam social system fbstructur organ complex system introduct social dilemma constitut situat privat person interest odd collect wellb situat commonplac real world selfish indiv…
000253977000016	Diversity of reproduction rate supports cooperation in the prisoner's dilemma game on complex networks	In human societies the probability of strategy adoption from a given person may be affected by the personal features. Now we investigate how an artificially imposed restricted ability to reproduce, overruling ones fitness, affects an evolutionary process. For this purpose we employ the evolutionary prisoner's dilemma game on different complex graphs. Reproduction restrictions can have a facilitat…	2008.0
000270277100006	Emergence of multilevel selection in the prisoner's dilemma game on coevolving random networks	We study the evolution of cooperation in the prisoner's dilemma game, whereby a coevolutionary rule is introduced that molds the random topology of the interaction network in two ways. First, existing links are deleted whenever a player adopts a new strategy or its degree exceeds a threshold value; second, new links are added randomly after a given number of game iterations. These coevolutionary …	2009.0	plain emerg multilevel select prison dilemma game coevolv attila szolnoki matja perc research institut technic physic materi scienc budapest hungari depart physic faculti natur scienc mathemat univers maribor koro cesta maribor slovenia szolnoki kfki matjaz perc introduct social dilemma emerg action warrant individu success harm collect wellb cooper behavior univers regard ration strategi lead aw…
000255792900003	Coevolution of teaching activity promotes cooperation	Evolutionary games are studied where the teaching activity of players can evolve in time. Initially all players following either the cooperative or defecting strategy are distributed on a square lattice. The rate of strategy adoption is determined by the payoff difference and a teaching activity characterizing the donor's capability to enforce its strategy on the opponent. Each successful strateg…	2008.0	plain attila szolnoki matja perc research institut technic physic materi scienc budapest hungari depart physic faculti natur scienc mathemat univers maribor koro cesta maribor slovenia szolnoki kfki matjaz perc introduct cooper selfish individu essenti underpin modern human societi wildlif coexist alik revel mechan support cooper fundament principl darwinian select branch social natur scienc verb…
000253470100030	Towards effective payoffs in the prisoner's dilemma game on scale-free networks	We study the transition towards effective payoffs in the prisoner's dilemma game on scale-free networks by introducing a normalization parameter guiding the system from accumulated payoffs to payoffs normalized with the connectivity of each agent. We show that during this transition the heterogeneity-based ability of scale-free networks to facilitate cooperative behavior deteriorates continuously…	2008.0	label attila szolnoki szolnoki kfki label matja perc matjaz perc label zsuzsa danku label research institut technic physic materi scienc budapest hungari label depart physic faculti natur scienc mathemat univers maribor koro cesta maribor slovenia label colleg iregyhaza hungari correspond author studi transit introduc normal paramet guid accumul payoff payoff normal connect agent transit heteroge…
000269637800085	Impact of aging on the evolution of cooperation in the spatial prisoner's dilemma game	Aging is always present, tailoring our interactions with others, and postulating a finite lifespan during which we are able to exercise them. We consider the prisoner's dilemma game on a square lattice and examine how quenched age distributions and different aging protocols influence the evolution of cooperation when taking the life experience and knowledge accumulation into account as time passe…	2009.0	attila szolnoki matja perc gyorgi szabo han ulrich stark research institut technic physic materi scienc budapest hungari depart physic faculti natur scienc mathemat univers maribor koro cesta maribor slovenia swissquant group zurich switzerland chair system design zurich kreuzplatz zurich switzerland introduct individu interest disson collect wellb social dilemma place inher driven fundament prin…
000263401700020	Promotion of cooperation through co-evolution of networks and strategy in a 2 x 2 game	A 2 x 2 game model implemented by co-evolution of both networks and strategies is established. An existing link between two agents is killed through network adaptation, which then establishes a new link to replace it. Strategy is defined as an offer of 'cooperation' (C) or 'defection' (D) by an agent. Both networks and strategies are synchronously renovated in each simulation time step. After kil…	2009.0
000266226900015	Individual's strategy characterized by local topology conditions in prisoner's dilemma on scale-free networks	We introduce a 'gradient' to find out the defectors, and further a 'topology potential' to characterize the individual's strategy preference in the prisoner's dilemma on scale-free networks. It is shown that the cooperators typically locate on the nodes with high topology potential and the defectors are mainly found on the nodes with small topology potential. A critical topology potential is foun…	2009.0
000258480200002	Evolutionary snowdrift game on heterogeneous Newman-Watts small-world network	We study the evolutionary snowdrift game in a heterogeneous Newman-Watts small-world network. The heterogeneity of the network is controlled by the number of hubs. It is found that the moderate heterogeneity of the network can promote the cooperation best. Besides, we study how the hubs affect the evolution of cooperative behaviours of the heterogeneous Newman-Watts small-world network. Simulatio…	2008.0
000266500800013	Diversity-optimized cooperation on complex networks	We propose a strategy for achieving maximum cooperation in evolutionary games on complex networks. Each individual is assigned a weight that is proportional to the power of its degree, where the exponent alpha is an adjustable parameter that controls the level of diversity among individuals in the network. During the evolution, every individual chooses one of its neighbors as a reference with a p…	2009.0
000222502800002	Coevolution of dynamical states and interactions in dynamic networks	We explore the coupled dynamics of the internal states of a set of interacting elements and the network of interactions among them. Interactions are modeled by a spatial game and the network of interaction links evolves adapting to the outcome of the game. As an example, we consider a model of cooperation in which the adaptation is shown to facilitate the formation of a hierarchical interaction n…	2004.0	evolut dynam state interact dynam network martin zimmermann instituto mediterraneo estudio avanzado imedea csic palma mallorca spain departamento fisica universidad bueno air bueno air argentina santa institut hyde park road santa mexico victor eguiluz victor imedea instituto mediterraneo estudio avanzado imedea csic palma mallorca spain maxi miguel instituto mediterraneo estudio avanzado imedea …
000224495900017	Synchronization in general complex dynamical networks with coupling delays	Complex networks have attracted increasing attention from various fields of science and engineering today. Due to the finite speeds of transmission and spreading as well as traffic congestions, a signal or influence travelling through a complex network often is associated with time delays, and this is very common in biological and physical networks. In this paper, we introduce complex dynamical n…	2004.0
000187745100020	Local stability and Hopf bifurcation in small-world delayed networks	The notion of small-world networks, recently introduced by Watts and Strogatz, has attracted increasing interest in studying the interesting properties of complex networks. Notice that, a signal or influence travelling on a small-world network often is associated with time-delay features, which are very common in biological and physical networks. Also, the interactions within nodes in a small-wor…	2004.0
000176482900019	Pinning control of scale-free dynamical networks	Recently, it has been demonstrated that many large complex networks display a scale-free feature, that is, their connectivity distributions have the power-law form. In the present work, control of a scale-free dynamical network by applying local feedback injections to a fraction of network nodes is investigated. The specifically and randomly pinning schemes are considered. The specifically pinnin…	2002.0
000226690100027	System-level identification of transcriptional circuits underlying mammalian circadian clocks	Mammalian circadian clocks consist of complexly integrated regulatory loops(1-5), making it difficult to elucidate them without both the accurate measurement of system dynamics and the comprehensive identification of network circuits(6). Toward a system-level understanding of this transcriptional circuitry, we identified clock-controlled elements on 16 clock and clock-controlled genes in a compre…	2005.0
000267954800004	Long noncoding RNAs: functional surprises from the RNA world	Most of the eukaryotic genome is transcribed, yielding a complex network of transcripts that includes tens of thousands of long noncoding RNAs with little or no protein-coding capacity. Although the vast majority of long noncoding RNAs have yet to be characterized thoroughly, many of these transcripts are unlikely to represent transcriptional 'noise'' as a significant number have been shown to ex…	2009.0
000250583900031	The Piwi-piRNA pathway provides an adaptive defense in the transposon arms race	Increasingly complex networks of small RNAs act through RNA-interference (RNAi) pathways to regulate gene expression, to mediate antiviral responses, to organize chromosomal domains, and to restrain the spread of selfish genetic elements. Historically, RNAi has been defined as a response to double-stranded RNA. However, some small RNA species may not arise from double-stranded RNA precursors. Yet…	2007.0
000185194400031	Properties of highly clustered networks	We propose and solve exactly a model of a network that has both a tunable degree distribution and a tunable clustering coefficient. Among other things, our results indicate that increased clustering leads to a decrease in the size of the giant component of the network. We also study susceptible/infective/recovered type epidemic processes within the model and find that clustering decreases the siz…	2003.0	newman depart physic center studi complex system univers michigan arbor introduct recent year consider physic commun structur dynam network applic internet world wide citat network social biolog network signific properti network particularli highlight observ network degre distribut highli poissonian network consist node vertic join line edg degre vertex number edg attach vertex histogram vertex d…
000252359800023	Plant-animal mutualistic networks: The architecture of biodiversity	The mutually beneficial interactions between plants and their animal pollinators and seed dispersers have been paramount in the generation of Earth's biodiversity These mutualistic interactions often involve dozens or even hundreds of species that form complex networks of interdependences. Understanding how coevolution proceeds in these highly diversified mutualisms among free-living species pres…	2007.0
000233419600003	Simple trophic modules for complex food webs	There are two common approaches to food webs. On the one hand, empirical studies have described aggregate statistical measures of many-species food webs. On the other hand, theoretical studies have explored the dynamic properties of simple tri-trophic food chains (i.e., trophic modules). The question remains to what extent results based on simple modules are relevant for whole food webs. Here we …	2005.0
000242170500008	The structure of plant-animal mutualistic networks	Plant-animal mutualistic networks can be described as bipartite graphs depicting the interactions between two distinct sets: plants and animals. These mutualistic networks have been found to be highly structured. Specifically, they show a nested pattern in which specialists interact with proper subsets of the set of species with which generalists interact. This pattern is important for understand…	2006.0
000243485800015	The nested structure of marine cleaning symbiosis: is it like flowers and bees?	In a given area, plant - animal mutualistic interactions form complex networks that often display nestedness, a particular type of asymmetry in interactions. Simple ecological and evolutionary factors have been hypothesized to lead to nested networks. Therefore, nestedness is expected to occur in other types of mutualisms as well. We tested the above prediction with the network structure of inter…	2007.0
000239728000007	Asymmetries in specialization in ant-plant mutualistic networks	Mutualistic networks involving plants and their pollinators or frugivores have been shown recently to exhibit a particular asymmetrical organization of interactions among species called nestedness: a core of reciprocal generalists accompanied by specialist species that interact almost exclusively with generalists. This structure contrasts with compartmentalized assemblage structures that have bee…	2006.0
000228818200159	Random initial condition in small Barabasi-Albert networks and deviations from the scale-free behavior	Barabasi-Albert networks are constructed by adding nodes via preferential attachment to an initial core of nodes. We study the topology of small scale-free networks as a function of the size and average connectivity of their initial random core. We show that these two parameters may strongly affect the tail of the degree distribution, by consistently leading to broad-scale or single-scale network…	2005.0
000234684900025	Insects on plants: Diversity of herbivore assemblages revisited	The diversity and composition of herbivore assemblages was a favored theme for community ecology in the 1970s and culminated in 1984 with Insects on Plants by Strong, Lawton and Southwood. We scrutinize findings since then, considering analyses of country-wide insect-host catalogs, field studies of local herbivore communities, and comparative studies at different spatial scales. Studies in tropic…	2005.0
000239440200009	Network structure and the biology of populations	A scientific growth area in recent years has been the study of networks of interacting entities within a population, including species in food webs, human or other animals transmitting infection, proteins in cells, cells in organisms (e.g. neuronal networks), the internet and the World Wide Web. Here, I review some of the differing network patterns that arise in theory and in practice, with an em…	2006.0
000220108700007	Food web cohesion	Both dynamic and topologic approaches in food webs have shown how structure alters conditions for stability. However, while most studies concerning the structure of food webs have shown a nonrandom pattern, it still remains unclear how this structure is related to compartmentalization and to responses to perturbations. Here we build a bridge between connectance, food web structure, and compartmen…	2004.0
000178922200001	Complex networks: two ways to be robust?	Recent studies of biological networks have focused on the distribution of the number of links per node. However, the connectivity distribution does not uncover all the complexity of their topology. Here, we analyse the relation between the connectivity of a species and the average connectivity of its nearest neighbours in three of the most resolved community food webs. We compare the pattern aris…	2002.0
000239122100029	Ecological networks and their fragility	Darwin used the metaphor of a 'tangled bank' to describe the complex interactions between species. Those interactions are varied: they can be antagonistic ones involving predation, herbivory and parasitism, or mutualistic ones, such as those involving the pollination of flowers by insects. Moreover, the metaphor hints that the interactions may be complex to the point of being impossible to unders…	2006.0
000174542200049	Truncation of power law behavior in 'scale-free' network models due to information filtering	We formulate a general model for the growth of scale-free networks under filtering information conditions-that is, when the nodes can process information about only a subset of the existing nodes in the network. We find that the distribution of the number of incoming links to a node follows a universal scaling form, i.e., that it decays as a power law with an exponential truncation controlled not…	2002.0
000229887800013	Network thinking in ecology and evolution	Although pairwise interactions have always had a key role in ecology and evolutionary biology, the recent increase in the amount and availability of biological data has, placed a new focus on the complex networks embedded in biological systems. The increased availability of computational tools to store and retrieve biological data has facilitated wide access to these data, not just by biologists …	2005.0
000245472200013	The nested structure of a scavenger community	Scavenging is a widespread phenomenon in vertebrate communities which has rarely been accounted for, in spite of playing an essential role in food webs by enhancing nutrient recycling and community stability. Most studies on scavenger assemblages have often presented an oversimplified view of carrion foraging. Here, we applied for the first time the concept of nestedness to the study of a species…	2007.0
000225792700020	Degree distribution in plant-animal mutualistic networks: forbidden links or random interactions?	Recent studies show that ecological interaction networks depart from the 'scale-free' topologies observed in many other real world networks. Such a departure has been hypothesized to result from non-matching biological attributes of species, such as phenology or morphology, that prevent the occurrence of certain interactions ('forbidden links'). Here I compare the topology of 17 plant-animal mutu…	2005.0
000179045400006	Connectivity distribution and attack tolerance of general networks with both preferential and random attachments	A general class of growing networks is constructed with both preferential and random attachments, which includes random and scale-free networks as limiting cases when a physical parameter is tuned. Formulas are derived characterizing the evolution and distribution of the connectivity, which are verified by numerical computations. Study of. the effect of random failures and intentional attacks on …	2002.0
000225057600021	Synchronization of Kuramoto oscillators in scale-free networks	In this work, we study the synchronization of coupled phase oscillators on the underlying topology of scale-free networks. In particular, we assume that each network's component is an oscillator and that each interacts with the others following the Kuramoto model. We then study the onset of global phase synchronization and fully characterize the system's dynamics. We also found that the resynchro…	2004.0
000179678900060	Coexistence of regular and irregular dynamics in complex networks of pulse-coupled oscillators	For general networks of pulse-coupled oscillators, including regular, random, and more complex networks, we develop an exact stability analysis of synchronous states. As opposed to conventional stability analysis, here stability is determined by a multitude of linear operators. We treat this multioperator problem exactly and show that for inhibitory interactions the synchronous state is stable, i…	2002.0	emyx post rank marc timm fred wolf theo geisel planck institut germani complex network appear varieti natur artifici system rang world wide electr power grid metabol neural network recent studi focuss structur dynam network constitut challeng issu current futur research individu vertic network simpl dynam system limit cycl oscil exact mathemat analysi collect dynam highli intric complex connect s…
000186395700002	Duplication models for biological networks	Are biological networks different from other large complex networks? Both large biological and nonbiological networks exhibit power-law graphs (number of nodes with degree k, N(k) similar to k(-beta)), yet the exponents, beta, fall into different ranges. This may be because duplication of the information in the genome is a dominant evolutionary force in shaping biological networks (like gene regu…	2003.0
000268255100038	Scale-Free Networks: A Decade and Beyond	For decades, we tacitly assumed that the components of such complex systems as the cell, the society, or the Internet are randomly wired together. In the past decade, an avalanche of research has shown that many real networks, independent of their age, function, and scope, converge to similar architectures, a universality that allowed researchers from different disciplines to embrace network theo…	2009.0
000268255100043	Predicting the Behavior of Techno-Social Systems	We live in an increasingly interconnected world of techno-social systems, in which infrastructures composed of different technological layers are interoperating within the social component that drives their use and development. Examples are provided by the Internet, the World Wide Web, WiFi communication technologies, and transportation and mobility infrastructures. The multiscale nature and comp…	2009.0
000263426800014	On pinning synchronization of complex dynamical networks	There exist some fundamental and yet challenging problems in pinning control of complex networks: (1) What types of pinning schemes may be chosen for a given complex network to realize synchronization? (2) What kinds of controllers may be designed to ensure the network synchronization? (3) How large should the coupling strength be used in a given complex network to achieve synchronization? This p…	2009.0
000247256100014	Pinning complex networks by a single controller	In this paper, without assuming symmetry, irreducibility, or linearity of the couplings, we prove that a single controller can pin a coupled complex network to a homogenous solution. Sufficient conditions are presented to guarantee the convergence of the pinning process-locally and globally. An effective approach to adapt the coupling strength is proposed. Several numerical simulations are given …	2007.0
000246870500009	On the V-stability of complex dynamical networks	This paper introduces the concept of Lyapunov V-stability for complex dynamical networks. Under the new framework, each dynamical node is associated with a passivity degree, which indicates to what extent an effort is required for stabilizing the node. From this approach, the network stability problem is converted to measuring the negative definiteness of one simple matrix that characterizes the …	2007.0
000255500100006	Global synchronization of linearly hybrid coupled networks with time-varying delay	Many real-world large-scale complex networks demonstrate a surprising degree of synchronization. To unravel the underlying mechanics of synchronization in these complex networks, a generally linearly hybrid coupled network with time-varying delay is proposed, and its global synchronization is then further investigated. Several effective sufficient conditions of global synchronization are attained…	2008.0
000255218700010	Pinning adaptive synchronization of a general complex dynamical network	There are two challenging fundamental questions in pinning control of complex networks: (i) How many nodes should a network with fixed network structure and coupling strength be pinned to reach network synchronization? (ii) How much coupling strength should a network with fixed network structure and pinning nodes be applied to realize network synchronization? To fix these two questions, we propos…	2008.0
000237272000007	From mice to men: Insights into the insulin resistance syndromes	The insulin resistance syndrome refers to a constellation of findings, including glucose intolerance, obesity, dyslipidemia, and hypertension, that promote the development of type 2 diabetes, cardiovasculardisease, cancer, and other disorders. Defining the pathophysiological links between insulin resistance, the insulin resistance syndrome. and its sequelae is critical to understanding and treati…	2006.0
A1997YB47900052	Cloning, tissue expression, and chromosomal localization of the mouse IRS-3 gene	Insulin receptor substrate (IRS) proteins are key regulators of basic functions such as cellular growth and metabolism. They provide an interface between multiple receptors and a complex network of intracellular signaling molecules. Two members of this family (IRS-1 and IRS-2) have been identified previously. In this investigation, we analyzed a mouse expressed sequence tag clone that proved to b…	1997.0
000182127200022	Critical load and congestion instabilities in scale-free networks	We study the tolerance to congestion failures in communication networks with scale-free topology. The traffic load carried by each damaged element in the network must be partly or totally redistributed among the remaining elements. Overloaded elements might fail on their turn, triggering the occurrence of failure cascades able to isolate large parts of the network. We find a critical traffic load…	2003.0	yamir moreno abdu salam intern centr theoret physic triest itali romualdo pastor satorra departa fisica enginyeria nuclear universitat politecnica catalunya campu nord modul barcelona spain alexei vazquez intern school advanc studi sissa isa beirut triest itali alessandro vespignani abdu salam intern centr theoret physic triest itali complex heterogen connect pattern recent identifi natur technol…
000086689100001	Cell-cycle inhibitors: three families united by a common cause	In the cellular program leading to DNA synthesis, signals that drive cells into S-phase converge at the level of CDK activity. The products of at least three different gene families, Ink4, Cip/Kip and the pRb pocket-protein family, suppress S-phase entry. Ink4 proteins act by antagonizing the formation and activation of cyclin D-CDK4 complexes, of which the ultimate downstream target as related t…	2000.0
000166570500057	Error and attack tolerance of complex networks (vol 406, pg 378, 2000)	Many complex systems display a surprising degree of tolerance against errors. For example, relatively simple organisms grow, persist and reproduce despite drastic pharmaceutical or environmental interventions, an error tolerance attributed to the robustness of the underlying metabolic network(1). Complex communication networks(2) display a surprising degree of robustness: although key components …	2001.0
000228960000025	Quantitative patterns in the structure of model and empirical food webs	Understanding the structure of food webs, and the mechanisms that give rise to this structure, is one of the most challenging problems in ecology. We analyze from a statistical physics perspective the network structure of model food webs and of 15 community food webs from a variety of environments, including freshwater, marine, estuarine, and terrestrial environments. We perform a theoretical ana…	2005.0	pattern food structur camacho email juan camacho rguimera northwestern stouffer northwestern amar northwestern guimera stouffer amar depart chemic biolog engin northwestern univers evanston departa fisica fisica estadistica universitat autonoma barcelona bellaterra catalonia spain abstract word food web complex network network structur scale univers pattern introduct ecosystem speci connect intri…
000274152300001	Consensus of Multiagent Systems and Synchronization of Complex Networks: A Unified Viewpoint	This paper addresses the consensus problem of multiagent systems with a time-invariant communication topology consisting of general linear node dynamics. A distributed observer-type consensus protocol based on relative output measurements is proposed. A new framework is introduced to address in a unified way the consensus of multiagent systems and the synchronization of complex networks. Under th…	2010.0
000258963700029	Synchronizing linear systems via partial-state coupling	A basic result in the synchronization of linear systems via output coupling is presented. For identical discrete-time linear systems that are detectable from their Outputs and neutrally stable, it is shown that a linear Output feedback law exists under which the Coupled systems globally asymptotically synchronize for all fixed connected (asymmetrical) network topologies. An algorithm is provided …	2008.0
000265376500012	Cluster Synchronization of Linearly Coupled Complex Networks Under Pinning Control	In this paper, we focus on the problem of driving a general network to a selected cluster synchronization pattern by means of a pinning control strategy. Sufficient conditions are presented to guarantee the realization of the cluster synchronization pattern for all initial values. We also show the detailed steps on how to construct the coupling matrix and to modify the control strengths. Moreover…	2009.0
000290487200029	Controllability of complex networks	The ultimate proof of our understanding of natural or technological systems is reflected in our ability to control them. Although control theory offers mathematical tools for steering engineered and natural systems towards a desired state, a framework to control complex self-organized systems is lacking. Here we develop analytical tools to study the controllability of an arbitrary complex directe…	2011.0
000221447300011	Cut-offs and finite size effects in scale-free networks	We analyze the degree distribution's cut-off in finite size scale-free networks. We show that the cut-off behavior with the number of vertices N is ruled by the topological constraints induced by the connectivity structure of the network. Even in the simple case of uncorrelated networks, we obtain an expression of the structural cut-off that is smaller than the natural cut-off obtained by means o…	2004.0
000272153100007	Slave nodes and the controllability of metabolic networks	Recent work on synthetic rescues has shown that the targeted deletion of specific metabolic genes can often be used to rescue otherwise nonviable mutants. This raises a fundamental biophysical question: to what extent can the whole-cell behavior of a large metabolic network be controlled by constraining the flux of one or more reactions in the network? This touches upon the issue of the number of…	2009.0	dong adilson motter depart physic astronomi northwestern institut complex system nico northwestern univers evanston dong motter northwestern journal journal physic introduct complex system compos larg number interact part physic mean holist descript complex necessarili involv high dimension phase space signific previou work structur complex network base paradigm herewith explor altern approach ar…
000246074300013	Controllability of complex networks via pinning	We study the problem of controlling a general complex network toward an assigned synchronous evolution by means of a pinning control strategy. We define the pinning controllability of the network in terms of the spectral properties of an extended network topology. The roles of the control and coupling gains, as well as of the number of pinned nodes, are also discussed.	2007.0
000277774700029	Second-Order Consensus for Multiagent Systems With Directed Topologies and Nonlinear Dynamics	This paper considers a second-order consensus problem for multiagent systems with nonlinear dynamics and directed topologies where each agent is governed by both position and velocity consensus terms with a time-varying asymptotic velocity. To describe the system's ability for reaching consensus, a new concept about the generalized algebraic connectivity is defined for strongly connected networks…	2010.0
000260573900020	Benchmark graphs for testing community detection algorithms	Community structure is one of the most important features of real networks and reveals the internal organization of the nodes. Many algorithms have been proposed but the crucial issue of testing, i.e., the question of how good an algorithm is, with respect to others, is still open. Standard tests include the analysis of simple artificial graphs with a built-in community structure, that the algori…	2008.0	network commun structur test introduct complex system natur societi technolog display modular structur appear combin compart fairli independ graph represent complex system elementari unit describ node mutual interact link modular structur reveal exist group node call commun modul link connect node group compar link join node differ group commun reveal trivial intern organ network allow infer spec…
000223309700027	Evolution to a small-world network with chaotic units	We investigated the mutually supporting role of chaotic activity and evolving structure in a complex network. An initially randomly coupled network with chaotic activation is adaptively rewired according to dynamic coherence between its units. The evolving network reaches a small-world structure. Meanwhile, collective network activity tends to an intermittent dynamic clustering regime. Spontaneou…	2004.0
000225481400025	The meaning of mammalian adult neurogenesis and the function of newly added neurons: the 'small-world' network	Adult neurogenesis has been observed in mammalian brain including human but a question remains: how do new neurons become functional in the adult brain? We propose that the random addition of only a few new neurons functions as a maintenance system for the brain's 'smatt-world' networks. In popular parlance, the small-world network phenomenon is described by the concept of 'six degrees of separat…	2005.0
000255409500021	Structural insights into aberrant topological patterns of large-scale cortical networks in Alzheimer's Disease	Recent research on Alzheimer's disease (AD) has shown that cognitive and memory decline in this disease is accompanied by disrupted changes in the coordination of large-scale brain functional networks. However, alterations in coordinated patterns of structural brain networks in AD are still poorly understood. Here, we used cortical thickness measurement from magnetic resonance imaging to investig…	2008.0
000221183000022	Gene regulatory network growth by duplication	We are beginning to elucidate transcriptional regulatory networks on a large scale(1) and to understand some of the structural principles of these networks(2,3), but the evolutionary mechanisms that form these networks are still mostly unknown. Here we investigate the role of gene duplication in network evolution. Gene duplication is the driving force for creating new genes in genomes: at least 5…	2004.0
000174548900008	Epidemic dynamics in finite size scale-free networks	Many real networks present a bounded scale-free behavior with a connectivity cutoff due to physical constraints or a finite network size. We study epidemic dynamics in bounded scale-free networks with soft and hard connectivity cutoffs. The finite size effects introduced by the cutoff induce an epidemic threshold that approaches zero at increasing sizes. The induced epidemic threshold is very sma…	2002.0	romualdo pastor satorra departa fisica enginyeria nuclear universitat politecnica catalunya campu nord barcelona spain alessandro vespignani abdu salam intern centr theoret physic ictp triest itali year recogn larg number physic biolog social network exhibit complex topolog properti particular real world network small world phenomenon relat small averag path length node strikingli case properti a…
000223503200012	The 'new' science of networks	In recent years, the analysis and modeling of networks, and also networked-dynamical systems, have been the subject of considerable interdisciplinary interest, yielding several hundred papers in physics, mathematics, computer science, biology, economics, and sociology journals (Newman:2003c), as well as a number of books (Barabasi 2002, Buchanan 2002, Watts 2003). Here I review the major findings…	2004.0
000182020900013	Small-world properties of the Indian railway network	Structural properties of the Indian railway network is studied in the light of recent investigations of the scaling properties of different complex networks. Stations are considered as 'nodes' and an arbitrary pair of stations is said to be connected by a 'link' when at least one train stops at both stations. Rigorous analysis of the existing data shows that the Indian railway network displays sm…	2003.0	parongama subinay dasgupta arnab chatterje sreeram mukherje manna depart physic univers calcutta acharya prafulla chandra road kolkata india tcmpd saha institut nuclear physic block sector salt lake kolkata india satyendra nath bose nation centr basic scienc block sector salt lake kolkata india bidhan chandra colleg asansol burdwan west bengal india given chanc possibl organ train travel peopl di…
000237146800016	Efficient routing on complex networks	We propose a routing strategy to improve the transportation efficiency on complex networks. Instead of using the routing strategy for shortest path, we give a generalized routing algorithm to find the so-called efficient path, which considers the possible congestion in the nodes along actual paths. Since the nodes with the largest degree are very susceptible to traffic congestion, an effective wa…	2006.0	gang zhou zhutou ustc zhong qian bing hong wang depart electron scienc technolog nonlinear scienc center depart modern physic univers scienc technolog china hefei anhui china semin work scale free network barabasi albert model small world phenomenon watt strogatz structur dynam complex network recent attract tremend devot physic commun increas import larg commun network internet societi surviv ca…
000220729400013	Traffic on complex networks: Towards understanding global statistical properties from microscopic density fluctuations	We study the microscopic time fluctuations of traffic load and the global statistical properties of a dense traffic of particles on scale-free cyclic graphs. For a wide range of driving rates R the traffic is stationary and the load time series exhibits antipersistence due to the regulatory role of the superstructure associated with two hub nodes in the network. We discuss how the superstructure …	2004.0	bosiljka tadic stefan thurner rodger depart theoret physic jozef stefan institut ljubljana slovenia complex system research group universitat wien wahring gurtel vienna austria depart mathemat scienc brunel univers uxbridg middlesex introduct microscop dynam process emerg statist properti facet complex dynam system close connect system understand interdepend import predict strateg plan usual deta…
000228246200034	Onset of traffic congestion in complex networks	Free traffic flow on a complex network is key to its normal and efficient functioning. Recent works indicate that many realistic networks possess connecting topologies with a scale-free feature: the probability distribution of the number of links at nodes, or the degree distribution, contains a power-law component. A natural question is then how the topology influences the dynamics of traffic flo…	2005.0
000242408800011	Nonequilibrium phase transition in the coevolution of networks and opinions	Models of the convergence of opinion in social systems have been the subject of considerable recent attention in the physics literature. These models divide into two classes, those in which individuals form their beliefs based on the opinions of their neighbors in a social network of personal acquaintances, and those in which, conversely, network connections form between individuals of similar be…	2006.0	petter holm depart scienc univers mexico albuquerqu depart physic univers michigan arbor newman depart physic univers michigan arbor introduct simpl mathemat model describ emerg phenomena human popul voter model market model long histori studi social scienc rel recent physicist note close conceptu mathemat connect model tradit model statist physic spin model build observ number import advanc unde…
000224352400008	Effects of neighbourhood size and connectivity on the spatial Continuous Prisoner's Dilemma	The Prisoner's Dilemma, a two-person game in which the players can either cooperate or defect, is a common paradigm for studying the evolution of cooperation. In real situations cooperation is almost never all or nothing. This observation is the motivation for the Continuous Prisoner's Dilemma, in which individuals exhibit variable degrees of cooperation. It is known that in the presence of spati…	2004.0	labelp labelt margarita ifti label timothi killingback labelz michael doeb labelp depart physic astronomi univers british columbia vancouv canada label ecolog evolut zurich zurich switzerland labelz depart mathemat zoolog univers british columbia vancouv canada labelt perman address depart physic univers tirana tirana albania lattic topolog observ neighbourhood size interact learn differ cooper s…
000236464500001	Synchronization in uncertain complex networks	We consider the problem of synchronization in uncertain generic complex networks. For generic complex networks with unknown dynamics of nodes and unknown coupling functions including uniform and nonuniform inner couplings, some simple linear feedback controllers with updated strengths are designed using the well-known LaSalle invariance principle. The state of an uncertain generic complex network…	2006.0
000189139500024	Topological speed limits to network synchronization	We study collective synchronization of pulse-coupled oscillators interacting on asymmetric random networks. We demonstrate that random matrix theory can be used to accurately predict the speed of synchronization in such networks in dependence on the dynamical and network parameters. Furthermore, we show that the speed of synchronization is limited by the network connectivity and remains finite, e…	2004.0	post rank marc timm fred wolf theo geisel planck institut germani complex network attract enorm research recent past studi focuss structur varieti system world wide email network genet network biolog neural network equal import task understand collect dynam network particular question aris dynam complex network influenc structur synchron appear simplest kind collect dynam coupl dynam system ubiqu…
000240870300022	Phenomenological models of socioeconomic network dynamics	We study a general set of models of social network evolution and dynamics. The models consist of both a dynamics on the network and evolution of the network. Links are formed preferentially between 'similar' nodes, where the similarity is defined by the particular process taking place on the network. The interplay between the two processes produces phase transitions and hysteresis, as seen using …	2006.0
000224475600027	Evolving networks driven by node dynamics	In this paper, a new model of evolving networks is proposed based on the dynamical behaviors of nodes in the network. The probability that an existing node in the current network receives a new link from the newly added node is proportional to the defined 'activity' of that particular node, which is equivalent to the energy signal of the system from a control theory point of view. This network is…	2004.0
000223488400048	Distributive routing and congestion control in wireless multihop ad hoc communication networks	Due to their inherent complexity, engineered wireless multihop ad hoc communication networks represent a technological challenge. Having no mastering infrastructure the nodes have to selforganize themselves in such a way that for example network connectivity, good data traffic performance and robustness are guaranteed. In this contribution the focus is on routing and congestion control. First, ra…	2004.0	distribut rout congest control wireless multihop commun network label label label ingmar glauch ingmar glauch imis leipzig label label wolfram kraus kraus physik frankfurt label rudolf sollach rudolf sollach siemen label martin greiner martin greiner siemen label corpor technolog inform commun siemen munchen germani label institut theoretisch physik technisch universitat dresden dresden germani l…
000237847000061	Epidemic dynamics on an adaptive network	Many real-world networks are characterized by adaptive changes in their topology depending on the state of their nodes. Here we study epidemic dynamics on an adaptive network, where the susceptibles are able to avoid contact with the infected by rewiring their network connections. This gives rise to assortative degree correlation, oscillations, hysteresis, and first order transitions. We propose …	2006.0	thilo gross carlo dommar lima bernd blasiu nichtlinear dynamik institut physik universitat potsdam neuen palai potsdam germani physic literatur dynam complex network recent receiv attent applic social biolog technic system particular research direct distinct direct hand attent paid structur network reveal simpl dynam rule preferenti attach select rewir gener complex topolog rule use tool gener mo…
000242974000018	Opinion spreading and agent segregation on evolving networks	We study a stochastic model where the distribution of opinions in a population of agents coevolves with their interaction network. Interaction between agents is enhanced or penalized according to whether they succeed at reaching an agreement or not. The system evolves towards a state where the network's structure and the opinion distribution is frozen, and the population is divided into disconnec…	2006.0
000185852900019	A local-world evolving network model	We propose and study a novel evolving network model with the new concept of local-world connectivity, which exists in many physical complex networks. The local-world evolving network model represents a transition between power-law and exponential scaling, while the Barabasi-Albert scale-free model is only one of its special (limiting) cases. We found that this local-world evolving network model c…	2003.0
000179649300005	Complex transcriptional circuitry at the G1/S transition in Saccharomyces cerevisiae	In the yeast Saccharomyces cerevisiae, SBF ((S) under bar wi4-Swi6 cell cycle box (b) under bar inding factor) and MBF ((M) under bar luI (b) under bar inding factor) are the major transcription factors regulating the START of the cell cycle, a time just before DNA replication, bud growth initiation, and spindle pole body (SPB) duplication. These two factors bind to the promoters of 235 genes, bu…	2002.0
000233282200005	High-betweenness proteins in the yeast protein interaction network	Structural features found in biomolecular networks that are absent in random networks produced by simple algorithms can provide insight into the function and evolution of cell regulatory networks. Here we analyze 'betweenness' of network nodes, a graph theoretical centrality measure, in the yeast protein interaction network. Proteins that have high betweenness, but low connectivity (degree), were…	2005.0
000241322700012	Design principles of molecular networks revealed by global comparisons and composite motifs	Background: Molecular networks are of current interest, particularly with the publication of many large-scale datasets. Previous analyses have focused on topologic structures of individual networks.Results: Here, we present a global comparison of four basic molecular networks: regulatory, co-expression, interaction, and metabolic. In terms of overall topologic correlation - whether nearby protein…	2006.0
000223743100003	Genomic analysis of essentiality within protein networks	In this article, we introduce the notion of 'marginal essentiality' through combining quantitatively the results from large-scale phenotypic experiments (e.g. growth rate inhibition from knockouts). We find that this quantity relates to many of the topological characteristics of protein-protein interaction networks. In particular, proteins with a greater degree of marginal essentiality tend to be…	2004.0
000243729900020	Classes of complex networks defined by role-to-role connectivity profiles	In physical, biological, technological and social systems, interactions between units give rise to intricate networks. These-typically non-trivial-structures, in turn, critically affect the dynamics and properties of the system. The focus of most current research on complex networks is, still, on global network properties. A caveat of this approach is that the relevance of global properties hinge…	2007.0	fanci roger guimera marta sale pardo lui amar depart chemic biolog engin northwestern institut complex system nico northwestern univers evanston abstract structur complex network typic character term global properti averag shortest path length node cluster coeffici assort measur degre degre correl especi degre distribut global quantiti truli inform strict condit fulfil network lack modular struct…
000243245400061	Metabolic networks in motion: C-13-based flux analysis	Many properties of complex networks cannot be understood from monitoring the components - not even when comprehensively monitoring all protein or metabolite concentrations - unless such information is connected and integrated through mathematical models. The reason is that static component concentrations, albeit extremely informative, do not contain functional information per se. The functional b…	2006.0
000234350000058	The global transcriptional regulatory network for metabolism in Escherichia coli exhibits few dominant functional states	A principal aim of systems biology is to develop in silico models of whole cells or cellular processes that explain and predict observable cellular phenotypes. Here, we use a model of a genome-scale reconstruction of the integrated metabolic and transcriptional regulatory networks for Escherichia coli, composed of 1,010 gene products, to assess the properties of all functional states computed in …	2005.0
000272309700024	Community detection algorithms: A comparative analysis	Uncovering the community structure exhibited by real networks is a crucial step toward an understanding of complex systems that goes beyond the local organization of their constituents. Many algorithms have been proposed so far, but none of them has been subjected to strict tests to evaluate their performance. Most of the sporadic tests performed so far involved small networks with known communit…	2009.0
000228246200026	Subgraphs and network motifs in geometric networks	Many real-world networks describe systems in which interactions decay with the distance between nodes. Examples include systems constrained in real space such as transportation and communication networks, as well as systems constrained in abstract spaces such as multivariate biological or economic data sets and models of social networks. These networks often display network motifs: subgraphs that…	2005.0	shalev itzkovitz alon depart molecular cell biolog physic complex system weizmann institut scienc rehovot israel introduct system natur repres complex network natur engin network underli geometr arrang network node embed geometr space edg tend link node close neighbor exampl includ physic layout internet transport network power grid network wire neuron cortic area geometr constraint spatial origi…
000248552600002	Partitioning and modularity of graphs with arbitrary degree distribution	We solve the graph bipartitioning problem in dense graphs with arbitrary degree distribution using the replica method. We find the cut size to scale universally with root < k >. In contrast, earlier results studying the problem in graphs with a Poissonian degree distribution had found a scaling with root < k > [Fu and Anderson, J. Phys. A 19, 1605 (1986)]. Our results also generalize to the probl…	2007.0	jorg reichardt stefan bornholdt institut theoret physic univers bremen bremen germani given graph network node edg problem graph partit find partit node equal size part number edg connect differ part size minim solut problem import practic applic multiprocessor schedul parallel comput vlsi chip design data mine problem complet heurist algorithm exist approxim solut furthermor determin polynomi ti…
000228810900051	Team assembly mechanisms determine collaboration network structure and team performance	Agents in creative enterprises are embedded in networks that inspire, support, and evaluate their work. Here, we investigate how the mechanisms by which creative teams self-assemble determine the structure of these collaboration networks. We propose a model for the self-assembly of creative teams that has its basis in three parameters: team size, the fraction of newcomers in new productions, and …	2005.0
000220823000014	The simultaneous evolution of author and paper networks	There has been a long history of research into the structure and evolution of mankind's scientific endeavor. However, recent progress in applying the tools of science to understand science itself has been unprecedented because only recently has there been access to high-volume and high-quality data sets of scientific output (e.g., publications, patents, grants) and computers and algorithms capabl…	2004.0
000224302300022	Self-organization of collaboration networks	We study collaboration networks in terms of evolving, self-organizing bipartite graph models. We propose a model of a growing network, which combines preferential edge attachment with the bipartite structure, generic for collaboration networks. The model depends exclusively on basic properties of the network, such as the total number of collaborators and acts of collaboration, the mean size of co…	2004.0	jose ramasco jjramasc departamento fisica centro fisica porto faculdad ciencia universidad porto campo alegr porto portug dorogovtsev departamento fisica universidad aveiro campu universitario santiago aveiro portug laboratori physic helsinki univers technolog finland ioff physico technic institut petersburg russia romualdo pastor satorra departa fisica enginyeria nuclear universitat politecnica …
000223578800024	The protein folding network	The conformation space of a 20 residue antiparallel beta-sheet peptide, sampled by molecular dynamics simulations, is mapped to a network. Snapshots saved along the trajectory are grouped according to secondary structure into nodes of the network and the transitions between them are links. The conformation space network describes the significant free energy minima and their dynamic connectivity w…	2004.0
000284584200046	Nanoscale architecture of integrin-based cell adhesions	Cell adhesions to the extracellular matrix (ECM) are necessary for morphogenesis, immunity and wound healing(1,2). Focal adhesions are multifunctional organelles that mediate cell-ECM adhesion, force transmission, cytoskeletal regulation and signalling(1-3). Focal adhesions consist of a complex network(4) of trans-plasma-membrane integrins and cytoplasmic proteins that form a <200-nm plaque(5,6) …	2010.0
000242995900020	Probing the integrin-actin linkage using high-resolution protein velocity mapping	Cell migration is regulated in part by the connection between the substratum and the actin cytoskeleton. However, the very large number of proteins involved in this linkage and their complex network of interactions make it difficult to assess their role in cell migration. We apply a novel image analysis tool, spatio-temporal image correlation spectroscopy (STICS), to quantify the directed movemen…	2006.0
000267130800026	Efficiency of Functional Brain Networks and Intellectual Performance	Our brain is a complex network in which information is continuously processed and transported between spatially distributed but functionally linked regions. Recent studies have shown that the functional connections of the brain network are organized in a highly efficient small-world manner, indicating a high level of local neighborhood clustering, together with the existence of more long-distance…	2009.0
000252498500020	Computing topological parameters of biological networks	Rapidly increasing amounts of molecular interaction data are being produced by various experimental techniques and computational prediction methods. In order to gain insight into the organization and structure of the resultant large complex networks formed by the interacting molecules, we have developed the versatile Cytoscape plugin NetworkAnalyzer. It computes and displays a comprehensive set o…	2008.0
000246301900013	Biological impacts and context of network theory	Many complex systems can be represented and analyzed as networks, and examples that have benefited from this approach span the natural sciences. For instance, we now know that systems as disparate as the World Wide Web, the Internet, scientific collaborations, food webs, protein interactions and metabolism all have common features in their organization, the most salient of which are their scale-f…	2007.0
000239345700001	Exploration of biological network centralities with CentiBiN	Background: The elucidation of whole-cell regulatory, metabolic, interaction and other biological networks generates the need for a meaningful ranking of network elements. Centrality analysis ranks network elements according to their importance within the network structure and different centrality measures focus on different importance concepts. Central elements of biological networks have been f…	2006.0
000242246300026	The tYNA platform for comparative interactomics: a web tool for managing, comparing and mining multiple networks	Biological processes involve complex networks of interactions between molecules. Various large-scale experiments and curation efforts have led to preliminary versions of complete cellular networks for a number of organisms. To grapple with these networks, we developed TopNet-like Yale Network Analyzer (tYNA), a Web system for managing, comparing and mining multiple networks, both directed and und…	2006.0
000245214700014	Innovation - A robustness-based approach to systems-oriented drug design	Many potential drugs that specifically target a particular protein considered to underlie a given disease have been found to be less effective than hoped, or to cause significant side effects. The intrinsic robustness of living systems against various perturbations is a key factor that prevents such compounds from being successful. By studying complex network systems and reformulating control and…	2007.0
000232603600007	The 'robust yet fragile' nature of the Internet	The search for unifying properties of complex networks is popular, challenging, and important. For modeling approaches that focus on robustness and fragility as unifying concepts, the Internet is an especially attractive case study, mainly because its applications are ubiquitous and pervasive, and widely available expositions exist at every level of detail. Nevertheless, alternative approaches to…	2005.0
000223588300006	Decomposition of metabolic network into functional modules based on the global connectivity structure of reaction graph	Motivation: Metabolic networks are organized in a modular, hierarchical manner. Methods for a rational decomposition of the metabolic network into relatively independent functional subsets are essential to better understand the modularity and organization principle of a large-scale, genome-wide network. Network decomposition is also necessary for functional analysis of metabolism by pathway analy…	2004.0
000226299200009	Reshuffling scale-free networks: From random to assortative	To analyze the role of assortativity in networks we introduce an algorithm which produces assortative mixing to a desired degree. This degree is governed by one parameter p. Changing this parameter one can construct networks ranging from fully random (p=0) to totally assortative (p=1). We apply the algorithm to a Barabasi-Albert scale-free network and show that the degree of assortativity is an i…	2004.0
000243406400005	New specifications for exponential random graph models	The most promising class of statistical models for expressing structural properties of social networks observed atone moment in time is the class of exponential random graph models (ERGMs), also known as p* models. The strong point of these models is that they can represent a variety of structural tendencies, such as transitivity, that define complicated dependence patterns not easily modeled by …	2006.0
000220255500012	Network transitivity and matrix models	This paper is a step towards a systematic theory of the transitivity (clustering) phenomenon in random networks. A static framework is used, with adjacency matrix playing the role of the dynamical variable. Hence, our model is a matrix model, where matrices are random, but their elements take values 0 and 1 only. Confusion present in some papers where earlier attempts to incorporate transitivity …	2004.0	orsay burda jurkiewicz krzywicki smoluchowski institut physic jagellonian univers reymonta krakow poland laboratoir physiqu theoriqu batiment universit pari orsay franc pac number introduct network model builder current adopt complementari approach network construct step step ad success node link construct static statist ensembl network approach merit shortcom evolv network model shed light growt…
000229472000003	Small and other worlds: Global network structures from local processes	Using simulation, we contrast global network structures - in particular, small world properties - with the local patterning that generates the network. We show how to simulate Markov graph distributions based on assumptions about simple local social processes. We examine the resulting global structures against appropriate Bernoulli graph distributions and provide examples of stochastic global 'wo…	2005.0
000241441200016	Disturbed functional connectivity in brain tumour patients: Evaluation by graph analysis of synchronization matrices	Objective: Cerebral functions are based on the functional interactions between multiple distinct specialized regions of the brain. Functional interactions require anatomical connections as well as the synchronization of brain oscillations. The present work aims at evaluating the impact of brain tumours on spatial patterns of functional connectivity of the brain measured at rest by MEG.Methods: We…	2006.0
000241494800008	Aging of the brain, entropy, and Alzheimer disease	Sporadic Alzheimer disease (AD) is related to advancing age far more than to any other risk factor and ultimately affects almost half of the population over age 85. Despite its remarkable prevalence among the elderly, it has been regarded as a specific disease, distinct from 'normal aging.' This view is supported in large part by clinical and pathologic similarities to early-onset, dominantly inh…	2006.0
A1992JY71500018	CHANGES IN BRAIN FUNCTIONAL CONNECTIVITY IN ALZHEIMER-TYPE AND MULTIINFARCT DEMENTIA	Clinical and neuropathological evaluation of elderly subjects with dementia has traditionally concentrated upon the focal distribution of brain disease, ignoring changes in the complex connections that link brain areas and that are crucial for cognition. We examined subjects with the two most common forms of dementia in the elderly (dementia of the Alzheimer type or DAT, and multi-infarct dementi…	1992.0
000186918300012	Uncovering network systems within protein structures	Traditionally, proteins have been viewed as a construct based on elements of secondary structure and their arrangement in three-dimensional space. In a departure from this perspective we show that protein structures can be modelled as network systems that exhibit small-world, single-scale, and to some degree, scale-free properties. The phenomenological network concept of degrees of separation is …	2003.0
000243250700013	New criteria for synchronization stability of general complex dynamical networks with coupling delays	Complex dynamical networks are attracting more and more attention due to their ubiquity in the natural world. This Letter presents several new delay-dependent conditions for a general complex dynamical network model with coupling delays, which guarantee the synchronized states to be asymptotically stable. These conditions are expressed as linear matrix inequalities, readily solvable by available …	2006.0
000186571200004	Characterization of topological structure on complex networks	Characterizing the topological structure of complex networks is a significant problem especially from the viewpoint of data mining on the World Wide Web. 'Page rank' used in the commercial search engine Google is such a measure of authority to rank all the nodes matching a given query. We have investigated the page-rank distribution of the real Web and a growing network model, both of which have …	2003.0
000221447300008	Optimization of robustness of complex networks	Networks with a given degree distribution may be very resilient to one type of failure or attack but not to another. The goal of this work is to determine network design guidelines which maximize the robustness of networks to both random failure and intentional attack while keeping the cost of the network (which we take to be the average number of links per node) constant. We find optimal paramet…	2004.0	paul tanizawa havlin stanley center polym studi dept physic boston univers boston depart electr engin kochi nation colleg technolog monob otsu nankoku kochi japan minerva center depart physic ilan univers ramat israel introduct recent resili real world network failur node intent attack goal work determin network design guidelin maxim robust network random failur node attack target highest degre n…
000183564400005	Centers of complex networks	The central vertices in complex networks are of particular interest because they might play the role of organizational hubs. Here, we consider three different geometric centrality measures, excentricity, status, and centroid value, that were originally used in the context of resource placement problems. We show that these quantities lead to useful descriptions of the centers of biological network…	2003.0
000220513700004	Emergence of non-random structure in local food webs generated from randomly structured regional webs	Previous studies have shown that high-resolution, empirical food webs possess a non-random network structure, typically characterized by uniform or exponential degree distributions. However, the empirical food webs that have been investigated for their structural properties represent local communities that are only a subset of a larger pool of regionally coexisting species. Here, we use a simple …	2004.0
000221174600004	The evolution of molecular genetic pathways and networks	There is growing interest in the evolutionary dynamics of molecular genetic pathways and networks, and the extent to which the molecular evolution of a gene depends on its position within a pathway or network, as well as over-all network topology. Investigations on the relationships between network organization, topological architecture and evolutionary dynamics provide intriguing hints as to how…	2004.0
000222334300002	Functional evolution of the yeast protein interaction network	Protein interactions are central to most biological processes. We investigated the dynamics of emergence of the protein interaction network of Saccharomyces cerevisiae by mapping origins of proteins on an evolutionary tree. We demonstrate that evolutionary periods are characterized by distinct connectivity levels of the emerging proteins. We found that the most-connected group of proteins dates t…	2004.0
000222389400003	Protein networks, pleiotropy and the evolution of senescence	The number of interactions, or connectivity, among proteins in the yeast protein interaction network follows a power law. I compare patterns of connectivity for subsets of yeast proteins associated with senescence and with five other traits. I find that proteins associated with ageing have significantly higher connectivity than expected by chance, a pattern not seen for most other datasets. The p…	2004.0
000166723900011	ATM and ATR: networking cellular responses to DNA damage	Maintenance of genome stability depends on the appropriate response to DNA damage. This response is based on complex networks of signaling pathways that activate numerous processes and lead ultimately to damage repair and cellular survival - or apoptosis. The protein kinases ATM and ATR are master controllers of some of these networks, acting either in concert or separately to orchestrate the res…	2001.0
000228246200095	Generation of uncorrelated random scale-free networks	Uncorrelated random scale-free networks are useful null models to check the accuracy and the analytical solutions of dynamical processes defined on complex networks. We propose and analyze a model capable of generating random uncorrelated scale-free networks with no multiple and self-connections. The model is based on the classical configuration model, with an additional restriction on the maximu…	2005.0	michel catanzaro departa fisica enginyeria nuclear universitat politecnica catalunya campu nord barcelona spain marian boguna departa fisica fonament universitat barcelona diagon barcelona spain romualdo pastor satorra departa fisica enginyeria nuclear universitat politecnica catalunya campu nord barcelona spain complex network constitut gener framework topolog natur technolog system complex prev…
000185756400021	Class of correlated random networks with hidden variables	We study a class of models of correlated random networks in which vertices are characterized by hidden variables controlling the establishment of edges between pairs of vertices. We find analytical expressions for the main topological properties of these models as a function of the distribution of hidden variables and the probability of connecting vertices. The expressions obtained are checked by…	2003.0	marian boguna departa fisica fonament universitat barcelona diagon barcelona spain romualdo pastor satorra departa fisica enginyeria nuclear universitat politecnica catalunya campu nord modul barcelona spain introduct larg effort recent devot studi larg ensembl interact system describ term complex network graph vertic repres typic unit edg repres interact pair unit stimul find theori complex netw…
000223784600015	Perturbing general uncorrelated networks	This paper is a direct continuation of an earlier work, where we studied Erdos-Renyi random graphs perturbed by an interaction Hamiltonian favoring the formation of short cycles. Here, we generalize these results. We keep the same interaction Hamiltonian but let it act on general graphs with uncorrelated nodes and an arbitrary given degree distribution. It is shown that the results obtained for E…	2004.0	orsay burda jurkiewicz krzywicki smoluchowski institut physic jagellonian univers reymonta krakow poland laboratoir physiqu theoriqu batiment universit pari orsay franc pac number introduct best understood random graph uncorrel node local tree structur natur develop statist mechan random network start highli ideal pictur natur begin explain properti gase start ideal one short loop real network re…
000220255500082	Clustering of correlated networks	We obtain the clustering coefficient, the degree-dependent local clustering, and the mean clustering of networks with arbitrary correlations between the degrees of the nearest-neighbor vertices. The resulting formulas allow one to determine the nature of the clustering of a network.	2004.0
000188758600036	Detection of topological patterns in complex networks: correlation profile of the internet	A general scheme for detecting and analyzing topological patterns in large complex networks is presented. In this scheme the network in question is compared with its properly randomized version that preserves some of its low-level topological properties. Statistically significant deviation of any topological property of a network from this null model likely reflects its design principles and/or e…	2004.0
000252411700008	Systems chemistry	The study of complex mixtures of interacting synthetic molecules has historically not received much attention from chemists, even though research into complexity is well established in the neighbouring fields. However, with the huge recent interest in systems biology and the availability of modern analytical techniques this situation is likely to change. In this tutorial review we discuss some of…	2008.0
000183092100007	Biological networks	Recent advances in high-throughput methods have provided us with a first glimpse of the overall structure of molecular interaction networks in biological systems. Ultimately, we expect that such information will change how we think about biological systems in a fundamental way. Instead of viewing the genetic parts list of an organism as a loose collection of biochemical activities, in the best ca…	2003.0
000223000200008	Design of a directed molecular network	An ability to rationally design complex networks from the bottom up can offer valuable quantitative model systems for use in gaining a deeper appreciation for the principles governing the self-organization and functional characteristics of complex systems. We report herein the de novo design, graph prediction, experimental analysis, and characterization of simple self-organized, nonlinear molecul…	2004.0
000241568500006	Modular chemical mechanism predicts spatiotemporal dynamics of initiation in the complex network of hemostasis	This article demonstrates that a simple chemical model system, built by using a modular approach, may be used to predict the spatiotemporal dynamics of initiation of blood clotting in the complex network of hemostasis. Microfluidics was used to create in vitro environments that expose both the complex network and the model system to surfaces patterned with patches presenting clotting stimuli. Bot…	2006.0
A1997YK85300043	Emergence of symbiosis in peptide self-replication through a hypercyclic network	Symbiosis is an association between different organisms that leads to a reciprocal enhancement of their ability to survive, Similar mutually beneficial relationships can operate at the molecular level in the form of a hypercycle, a collective of two or more self-replicating species interlinked through a cyclic catalytic network(1-5). The superposition of cross-catalysis onto autocatalytic replica…	1997.0
000234945400009	Utilization of self-sorting processes to generate dynamic combinatorial libraries with new network topologies	The synthesis of water-soluble, organometallic macrocycles is described. They were obtained by self-assembly in reactions of the half-sandwich complexes [{Ru(C6H5Me)Cl-2}(2)], [{Ru(p-cymene)Cl-2}(2)], [{Rh(CP)Cl-2}(2)], and [{Ir(Cp*)Cl-2}(2)] with the ligand 5-dimethylaminomethyl-3-hydroxy-2- methyl-4-(1H)-pyridone in buffered aqueous solution at pH 8. The structure of the Ru-(p-cymene) complex w…	2006.0
000221572900019	The advantage of being virtual-target-induced adaptation and selection in dynamic combinatorial libraries	Numerical simulations are presented that describe the adaptive behavior of simple dynamic combinatorial libraries (DCLs) upon addition of a target. By studying the effect of various parameters such as the network topology, the initial concentrations, the association constants, and the binding affinities, general characteristics of such systems were derived. It is shown that the adaptation may lea…	2004.0
000228065600072	Cell fates as high-dimensional attractor states of a complex gene regulatory network	Cells in multicellular organisms switch between distinct cell fates, such as proliferation or differentiation into specialized cell types. Genome-wide gene regulatory networks govern this behavior. Theoretical studies of complex networks suggest that they can exhibit ordered (stable) dynamics, raising the possibility that cell fates may represent high-dimensional attractor states. We used gene ex…	2005.0
000184371000023	A natural class of robust networks	As biological studies shift from molecular description to system analysis we need to identify the design principles of large intracellular networks. In particular, without knowing the molecular details, we want to determine how cells reliably perform essential intracellular tasks. Recent analyses of signaling pathways and regulatory transcription networks have revealed a common network architectu…	2003.0
000220648700005	Response of complex networks to stimuli	We consider the response of complex systems to stimuli and argue for the importance of both sensitivity, the possibility of large response to small stimuli, and robustness, the possibility of small response to large stimuli. Using a dynamic attractor network model for switching of patterns of behavior, we show that the scale-free topologies often found in nature enable more sensitive response to …	2004.0
000224915000013	Problems with fitting to the power-law distribution	This short communication uses a simple experiment to show that fitting to a power law distribution by using graphical methods based on linear fit on the log-log scale is biased and inaccurate. It shows that using maximum likelihood estimation (MLE) is far more robust. Finally, it presents a new table for performing the Kolmogorov-Smirnov test for goodness-of-fit tailored to power-law distribution…	2004.0	gsave moveto lineto lineto lineto lineto showpag grestor filecont michel goldstein steven morri gari school electr engin oklahoma state univers stillwat ngdistribut theori mont carlo studi lnmont carlo method kcomplex system introduct recent year signific research focus show physic social phenomena follow power distribut exampl phenomena world wide metabol network internet router connect journal …
000221376000001	Bipartite structure of all complex networks	The analysis and modelling of various complex networks has received much attention in the last few years. Some such networks display a natural bipartite structure: two kinds of nodes coexist with links only between nodes of different kinds. This bipartite structure has not been deeply studied until now, mainly because it appeared to be specific to only a few complex networks. However, we show her…	2004.0
000275408200012	Whole-brain anatomical networks: Does the choice of nodes matter?	Whole-brain anatomical connectivity in living humans can be modeled as a network with diffusion-MRI and tractography. Network nodes are associated with distinct grey-matter regions, while white-matter fiber bundles serve as interconnecting network links. However, the lack of a gold standard for regional parcellation in brain MRI makes the definition of nodes arbitrary, meaning that network nodes …	2010.0
000268926200040	Generic aspects of complexity in brain imaging data and other biological systems	A key challenge for systems neuroscience is the question of how to understand the complex network organization of the brain oil the basis of neuroimaging data. Similar challenges exist in other specialist areas of systems biology because complex networks emerging from the interactions between Multiple non-trivially interacting agents are found quite ubiquitously in nature, from protein interactom…	2009.0
000171920400021	Defects of the insulin receptor substrate (IRS) system in human metabolic disorders	Insulin receptor substrate (IRS) molecules are key mediators in insulin signaling and play a central role in maintaining basic cellular functions such as growth, survival, and metabolism. They act as docking proteins between the insulin receptor and a complex network of intracellular signaling molecules containing Src homology 2 (SH2) domains. Four members (IRS-1, IRS-2, IRS-3, IRS-4) of this fam…	2001.0
000166423900004	Insulin receptor substrate (IRS) transduction system: distinct and overlapping signaling potential	Insulin receptor substrate (IRS) proteins play a central role in maintaining basic cellular functions such as growth and metabolism. They act as an interface between multiple growth factor receptors possessing tyrosine kinase activity, such as the insulin receptor, and a complex network of intracellular signalling molecules containing Src homology 2 (SH2) domains. Four members (IRS-1, IRS-2, IRS-…	2000.0
000235667700025	Traffic dynamics based on local routing protocol on a scale-free network	We propose a packet routing strategy with a tunable parameter alpha based on the local structural information of a scale-free network. As free traffic flow on the communication networks is key to their normal and efficient functioning, we focus on the network capacity that can be measured by the critical point of phase transition from free flow to congestion. Simulations show that the maximal cap…	2006.0
000226941500094	Effect of congestion costs on shortest paths through complex networks	We analyze analytically the effect of congestion costs within a physically relevant, yet exactly solvable, network model featuring central hubs. These costs lead to a competition between centralized and decentralized transport pathways. In stark contrast to conventional no-cost networks, there now exists an optimal number of connections to the central hub in order to minimize the shortest path. O…	2005.0	dougla ashton timothi jarrett neil johnson physic depart oxford univers oxford pac number interplay structur function complex network major research topic physic biolog informat sociolog exampl link node hub help creat short cut space transport congest increas traffic yield increas transit time unfortun analyt result avail concern network congest optim pathway real world network paper provid exac…
000228818200003	Self-adapting network topologies in congested scenarios	Most studies in complex networks assume that once a link is created between two nodes it is never deleted. However, there is a recent interest towards systems where links can be rapidly rewired. An important issue in that type of networks is to discover the topology that, given a search algorithm, optimizes the search process. In this paper, we present a system model that, depending on the curren…	2005.0
000230275000030	Fermi-Dirac statistics and traffic in complex networks	We propose an idealized model for traffic in a network, in which many particles move randomly from node to node, following the network's links, and it is assumed that at most one particle can occupy any given node. This is intended to mimic the finite forwarding capacity of nodes in communication networks, thereby allowing the possibility of congestion and jamming phenomena. We show that the part…	2005.0
000231688300114	Random walks on complex networks with inhomogeneous impact	In many complex systems, for the activity f(i) of the constituents or nodes i a power-law relationship was discovered between the standard deviation sigma(i) and the average strength of the activity: sigma(i) (proportional to) < f(i)>(alpha); universal values alpha= 1/2 or 1 were found, however, with exceptions. With the help of an impact variable we present a random walk model where the activity…	2005.0	zoltan eisler eisler maxwel http maxwel eisler jano kertesz laboratori comput engin helsinki univers technolog espoo finland depart theoret physic budapest univers technolog econom budapest hungari complex system usual consist interact unit scaffold network puzzl question usual one dynam system exampl rang traffic vehicular internet biochemistri cell market system gener human interact gener netwo…
000185719500055	Sandpile on scale-free networks	We investigate the avalanche dynamics of the Bak-Tang-Wiesenfeld sandpile model on scale-free (SF) networks, where the threshold height of each node is distributed heterogeneously, given as its own degree. We find that the avalanche size distribution follows a power law with an exponent tau. Applying the theory of the multiplicative branching process, we obtain the exponent tau and the dynamic ex…	2003.0
000227459400016	Self-avoiding walks on scale-free networks	Several kinds of walks on complex networks are currently used to analyze search and navigation in different systems. Many analytical and computational results are known for random walks on such networks. Self-avoiding walks (SAW's) are expected to be more suitable than unrestricted random walks to explore various kinds of real-life networks. Here we study long-range properties of random SAW's on …	2005.0
000230275000024	Phase transition in a directed traffic flow network	The generic feature of traffic in a network of flowing electronic data packets is a phase transition from a stationary free-flow phase to a continuously growing congested nonstationary phase. In the most simple network of directed oriented square lattice we have been able to observe all crucial features of such flow systems having nontrivial critical behavior near the critical point of transition…	2005.0	mukherje manna satyendra nath bose nation centr basic scienc block sector salt lake kolkata india bidhan chandra colleg asansol burdwan west bengal india introduct transport matter propag inform biolog social electron commun system remain significantli import differ branch physic gener natur scienc year evid prime object transport commun process effici system particular aim maxim flow time minim …
000227459400020	Exploring complex networks by walking on them	We carry out a comparative study of the problem of a walker searching several-typical complex networks. The search efficiency is evaluated for various strategies. Having no knowledge of the global properties of the underlying networks and the optimal path between any two given nodes, it is found that the best search strategy is the self-avoiding random walk. The preferentially self-avoiding rando…	2005.0	yang depart physic beij normal univers beij china introduct past year scientif devot model wide rang complex system describ network system internet world wide social commun food web biolog interact network repres graph node repres popul individu link physic interact network complex topolog properti dynam featur account classic graph model demonstr real world network pose small world cluster prope…
[truncated: 10,324 more rows]
